# Supplementary material for: Use of CRISPR Technology in Gene Editing for Tolerance to Biotic Factors in Plants: A Systematic Review
Source: Curr Issues Mol Biol. 2024 Oct 2;46(10):11086–123. doi: 10.3390/cimb46100659 (PMC11505962; doi:10.3390/cimb46100659)
Supplement: Supplementary file 1 [file cimb-46-00659-s001.zip]

Archive with 1 entries (1 files):
- cimb-3221563-supplementary.xlsx
