# Supplementary material for: Use of CRISPR Technology in Gene Editing for Tolerance to Biotic Factors in Plants: A Systematic Review
Source: Curr Issues Mol Biol. 2024 Oct 2;46(10):11086–123. doi: 10.3390/cimb46100659 (PMC11505962; doi:10.3390/cimb46100659)
Supplement: Supplementary file 1 [file cimb-46-00659-s001.zip › cimb-3221563-supplementary.xlsx]

## Sheet: Table S1
Table S1. Selection of articles on the use of CRISPR/Cas technology associated with biotic stress tolerance in plants in the last twelve years.
Article	DOI	References
A 5′ tRNA-Ala-derived small RNA regulates anti-fungal defense in plants	https://doi.org/10.1007/s11427-021-2017-1	[69]
A bHLH transcription activator regulates defense signaling by nucleo‐cytosolic trafficking in rice	https://doi.org/10.1111/jipb.12922	[63]
A calmodulin-binding transcription factor links calcium signaling to antiviral RNAi defense in plants	https://doi.org/10.1016/j.chom.2021.07.003	[68]
A cell wall-localized NLR confers resistance to Soybean mosaic virus by recognizing viral-encoded cylindrical inclusion protein	https://doi.org/10.1016/j.molp.2021.07.013	[95]
A CRISPR/Cas9-based vector system enables the fast breeding of selection-marker-free canola with Rcr1-rendered clubroot resistance	https://doi.org/10.1093/jxb/erad471	[169]
A fungal effector targets a heat shock-dynamin protein complex to modulate mitochondrial dynamics and reduce plant immunity	10.1126/sciadv.abb7719	[170]
A KNOX Ⅱ transcription factor suppresses the NLR immune receptor BRG8-mediated immunity in rice	https://doi.org/10.1016/j.xplc.2024.101001	[171]
A malectin-like receptor kinase regulates cell death and pattern-triggered immunity in soybean	https://doi.org/10.15252/embr.202050442	[163]
A MAPKKK gene from rice, RBG1res, confers resistance to Burkholderia glumae through negative regulation of ABA	https://doi.org/10.1038/s41598-023-30471-9	[172]
A monocot-specific hydroxycinnamoylputrescine gene cluster contributes to immunity and cell death in rice	https://doi.org/10.1016/j.scib.2021.06.014	[100]
A NAC transcription factor MNAC3-centered regulatory network negatively modulates rice immunity against blast disease	https://doi.org/10.1111/jipb.13727	[173]
A novel DCL2-dependent miRNA pathway in tomato affects susceptibility to RNA viruses	http://www.genesdev.org/cgi/doi/10.1101/gad.313601.118.	[174]
A novel tomato Fusarium wilt tolerance gene	https://doi.org/10.3389/fmicb.2018.01226	[101]
A novel transposable element-derived microRNA participates in plant immunity to rice blast disease	https://doi.org/10.1111/pbi.13592	[175]
A nucleotide-binding site-leucine-rich repeat receptor pair confersbroad-spectrum disease resistance through physical association in rice	https://doi.org/10.1098/rstb.2018.0308	[98]
A pathogen-responsive gene cluster for highly modified fatty acids in tomato	https://doi.org/10.1016/j.cell.2019.11.037	[81]
A phase-separated nuclear GBPL circuit controls immunity in plants	https://doi.org/10.5061/dryad.g1jwstqqv	[82]
A plant immune receptor degraded by selective autophagy	https://doi.org/10.1016/j.molp.2018.11.011	[66]
A plant pathogen type III effector protein subverts translational regulation to boost host polyamine levels	https://doi.org/10.1016/j.chom.2019.09.014	[176]
A putative nuclear copper chaperone promotes plant immunity in Arabidopsis	https://doi.org/10.1093/jxb/eraa401	[177]
A rhomboid-like protease gene from an interspecies translocation confers resistance to cyst nematodes	https://doi.org/10.1111/nph.17394	[178]
A rice gene encoding glycosyl hydrolase plays contrasting roles inimmunity depending on the type of pathogens	https://doi.org/10.1111/mpp.13167	[179]
A single transcript CRISPR/Cas9 mediated mutagenesis of CaERF28 confers anthracnose resistance in chilli pepper (Capsicum annuum L.)	https://doi.org/10.1007/s00425-021-03660-x	[180]
A single-nucleotide mutation in a GLUTAMATE RECEPTOR-LIKE gene confers resistance to Fusarium wilt in gossypium hirsutum	https://doi.org/10.1002/advs.202002723	[181]
A soybean NAC homolog contributes to resistance to Phytophthora sojae mediated by dirigent proteins	https://doi.org/10.1016/j.cj.2021.08.009	[182]
A tomato receptor-like cytoplasmic kinase, SIZRK1, acts as a negative regulator in wound-induced jasmonic acid accumulation and insectresistance	https://doi.org/10.1093/jxb/erab350	[183]
A viral protein promotes host SAMS1 activity and ethylene production for the benefit of virus infection.	https://doi.org/10.7554/eLife.27529	[184]
Activation of the BABA-induced priming defence through redox homeostasis and the modules of TGA1 and MAPKK5 in postharvest peach fruit	https://doi.org/10.1111/mpp.13134	[185]
Allelic variants of the NLR protein Rpi-chc1 differentially recognize members of the Phytophthora infestans PexRD12/31 effector superfamily through the leucine-rich repeat domain	https://doi.org/10.1111/tpj.15284	[186]
Alternative splicing of rice WRKY62 and WRKY76 transcription factor genes in pathogen defense	https://doi.org/10.1104/pp.15.01921	[187]
An aminobutyric acid transaminase in zea mays interacts with Rhizoctonia solani cellulase to participate in disease resistance.	https://doi.org/10.3389/fpls.2022.860170	[188]
An aspartic protease 47 causes quantitative recessive resistance to rice black‐streaked dwarf virus disease and southern rice black‐streaked dwarf virus disease	https://doi.org/10.1111/nph.17961	[189]
An evolutionarily conserved C4HC3-type E3 ligase regulates plant broad-spectrum resistance against pathogens	https://doi.org/10.1093/plcell/koac055	[190]
An MKP-MAPK protein phosphorylation cascade controls vascular immunity in plants	DOI: 10.1126/sciadv.abg8723	[164]
An Oryza-specific hydroxycinnamoyl tyramine gene cluster contributes to enhanced disease resistance	https://doi.org/10.1016/j.scib.2021.03.015	[191]
Aquaporin OsPIP2; 2 links the H2O2 signal and a membrane-anchored transcription factor to promote plant defense	https://doi.org/10.1093/plphys/kiab604	[73]
Arabidopsis CBP60b is a central transcriptional activator of immunity	https://doi.org/10.1093/plphys/kiab164	[152]
Arabidopsis ENOR3 regulates RNAi-mediated antiviral defense	https://doi.org/10.1016/j.jgg.2017.11.005	[192]
Artificially edited alleles of the eukaryotic translation initiation factor 4E1 gene differentially reduce susceptibility to cucumber mosaic virus and potato virus Y in tomato	https://doi.org/10.3389/fmicb.2020.564310	[193]
Bacterial leaf streak 1 encoding a mitogen-activated protein kinase confers resistance to bacterial leaf streak in rice	https://doi.org/10.1111/tpj.15368	[194]
Biallelic editing of the LOB1 promoter via CRISPR/Cas9 creates canker-resistant 'Duncan' grapefruit	https://doi.org/10.1094/PHYTO-04-21-0144-R	[2]
BnaA03.MKK5-BnaA06.MPK3/BnaC03.MPK3 module positively contributes to Sclerotinia sclerotiorum resistance in Brassica napus	https://doi.org/10.3390/plants11050609	[195]
Bph30 confers resistance to brown planthopper by fortifying sclerenchyma in rice leaf sheaths	https://doi.org/10.1016/j.molp.2021.07.004	[196]
BRASSINOSTEROID-SIGNALING KINASE1 modulates MAP KINASE15 phosphorylation to confer powdery mildew resistance in Arabidopsis	https://doi.org/10.1093/plcell/koac027	[197]
BrMYB108 confers resistance to Verticillium wilt by activating ROS generation in Brassica rapa	https://doi.org/10.1093/plcell/koac027	[106]
Broad-spectrum resistance to bacterial blight in rice using genome editing	https://doi.org/10.1038/s41587-019-0267-z	[198]
Ca2+ sensor-mediated ROS scavenging suppresses rice immunity and is exploited by a fungal effector	https://doi.org/10.1016/j.cell.2021.09.009	[199]
Calcium-binding protein OsANN1 regulates rice blast disease resistance by inactivating jasmonic acid signaling	https://doi.org/10.1093/plphys/kiad174	[200]
CHROMATIN REMODELING 11-dependent nucleosome occupancy affects disease resistance in rice	https://doi.org/10.1093/plphys/kiad381	[201]
Cloning and functional analysis of the novel rice blast resistance gene Pi65 in japonica rice	https://doi.org/10.1007/s00122-021-03957-1	[202]
Comparative transcriptomic analysis reveals the mechanistic basis of Pib-mediated broad spectrum resistance against Magnaporthe oryzae	https://doi.org/10.1007/s10142-020-00752-x	[99]
Conserved opposite functions in plant resistance to biotrophic and necrotrophic pathogens of the Immune regulator SRFR1	https://doi.org/10.3390/ijms22126427	[87]
CONSTITUTIVE EXPRESSER OF PATHOGENESIS-RELATED GENES 5 is an RNA-binding protein controlling plant immunity via an RNA processing complex	https://doi.org/10.1093/plcell/koac037	[203]
Construction of Host Plant Insect-Resistance Mutant Library by High-Throughput CRISPR/Cas9 System and Identification of A Broad-Spectrum Insect Resistance Gene	https://doi.org/10.1002/advs.202306157	[204]
Cooperative regulation of PBI1 and MAPKs controls WRKY45 transcription factor in rice immunity	https://doi.org/10.1038/s41467-022-30131-y	[205]
CRISPR/Cas StNRL1 gene knockout increases resistance to late blight and susceptibility to early blight in potato	https://doi.org/10.3389/fpls.2023.1278127	[206]
CRISPR/Cas9 editing of endogenous banana streak virus in the B genome of Musa spp. overcomes a major challenge in banana breeding	https://doi.org/10.1038/s42003-019-0288-7	[207]
CRISPR/Cas9 targeted editing of genes associated with fungal susceptibility in Vitis vinifera L. cv. Thompson seedless using geminivirus-derived replicons	https://doi.org/10.3389/fpls.2021.791030	[208]
CRISPR/Cas9-generated mutations in a sugar transporter gene reduce cassava susceptibility to bacterial blight	https://doi.org/10.1093/plphys/kiae243	[209]
CRISPR/Cas9-induced knockout of an amino acid permease gene (AAP6) reduced Arabidopsis thaliana susceptibility to Meloidogyne incognita	https://doi.org/10.1186/s12870-024-05175-5	[210]
CRISPR/Cas9-mediated editing of CsWRKY22 reduces susceptibility to Xanthomonas citri subsp. citri in Wanjincheng orange (Citrus sinensis (L.) Osbeck)	https://doi.org/10.1007/s11816-019-00556-x	[211]
CRISPR/Cas9-mediated efficient targeted mutagenesis in grape in the first generation	https://doi.org/10.1111/pbi.12832	[134]
CRISPR/Cas9-mediated generation of pathogen-resistant tomato against tomato yellow leaf curl virus and powdery mildew	https://doi.org/10.3390/ijms22041878	[212]
CRISPR/Cas9-mediated knockout of Bsr-d1 enhances the blast resistance of rice in Northeast China	https://doi.org/10.1007/s00299-024-03192-0	[150]
CRISPR/Cas9-mediated knockout of NtMYC2a gene involved in resistance to bacterial wilt in tobacco	https://doi.org/10.1016/j.gene.2024.148622	[213]
CRISPR/Cas9-mediated multiplex genome editing of the BnWRKY11 and BnWRKY70 genes in Brassica napus L	https://doi.org/10.3390/ijms19092716	[214]
CRISPR/Cas9-mediated mutagenesis of Clpsk1 in watermelon to confer resistance to Fusarium oxysporum f.sp. niveum	https://doi.org/10.1007/s00299-020-02516-0	[215]
CRISPR/Cas9-mediated mutagenesis of MdCNGC2 in apple callus and VIGS-mediated silencing of MdCNGC2 in fruit improve resistance to Botryosphaeria dothidea	https://doi.org/10.3389/fpls.2020.575477	[216]
CRISPR/Cas9-mediated mutagenesis of sweet basil candidate susceptibility gene ObDMR6 enhances downy mildew resistance	https://doi.org/10.1371/journal.pone.0253245	[217]
CRISPR/Cas9-mediated mutagenesis of the susceptibility gene OsHPP04 in rice confers enhanced resistance to rice root-knot nematode	https://doi.org/10.3389/fpls.2023.1134653	[218]
CRISPR/Cas9-mediated mutagenesis of VvMLO3 results in enhanced resistance to powdery mildew in grapevine (Vitis vinifera)	https://doi.org/10.1038/s41438-020-0339-8	[219]
CRISPR/Cas9-mediated mutation in XSP10 and SlSAMT genes impart genetic tolerance to Fusarium wilt disease of tomato (Solanum lycopersicum L.)	https://doi.org/10.3390/genes14020488	[220]
CRISPR/Cas9-mediated mutation of OsSWEET14 in rice cv. Zhonghua11 confers resistance to Xanthomonas oryzae pv. oryzae without yield penalty	https://doi.org/10.1186/s12870-020-02524-y	[72]
CRISPR/Cas9-mediated phospholipase C 2 knock-out tomato plants are more resistant to Botrytis cinerea	https://doi.org/10.1007/s00425-023-04147-7	[221]
CRISPR/Cas9-mediated resurrection of tobacco NB-LRR class virus resistance gene from a susceptible allele with partial duplication	https://doi.org/10.1007/s10327-024-01189-x	[222]
CRISPR/Cas9-mediated simultaneous mutation of three salicylic acid 5-hydroxylase (OsS5H) genes confers broad-spectrum disease resistance in rice	https://doi.org/10.1111/pbi.14099	[74]
CRISPR/Cas9-mediated SlATG5 mutagenesis reduces the resistance of tomato fruit to Botrytis cinerea	https://doi.org/10.3390/foods12142750	[93]
Crispr/cas9-mediated slmybs2 mutagenesis reduces tomato resistance to Phytophthora infestans	https://doi.org/10.3390/ijms222111423	[135]
CRISPR/Cas9-mediated SlMYC2 mutagenesis adverse to tomato plant growth and MeJA-induced fruit resistance to Botrytis cinerea	https://doi.org/10.1021/acs.jafc.9b08069	[86]
CRISPR/Cas9-mediated targeted mutagenesis of GmUGT enhanced soybean resistance against Leaf-Chewing insects through flavonoids biosynthesis.	https://doi.org/10.3389/fpls.2022.802716	[104]
CRISPR/Cas9-mediated targeted mutagenesis of two homoeoalleles in tobacco confers resistance to powdery mildew	https://doi.org/10.21203/rs.3.rs-1892545/v1	[223]
CRISPR/Cas9-mediated VvPR4b editing decreases downy mildew resistance in grapevine (Vitis vinifera L.)	https://doi.org/10.1038/s41438-020-00371-4	[224]
CRISPR/Cas9-targeted knockout of rice susceptibility genes OsDjA2 and OsERF104 reveals alternative sources of resistance to Pyricularia oryzae	https://doi.org/10.1016/j.rsci.2022.04.001	[136]
CRISPR/Cas9-targeted mutagenesis of Os8N3 in rice to confer resistance to Xanthomonas oryzae pv. Oryzae	https://doi.org/10.1186/s12284-019-0325-7	[71]
CRISPR/Cas9-targeted mutagenesis of the tomato susceptibility gene PMR4 for resistance against powdery mildew	https://doi.org/10.1186/s12870-020-02497-y	[225]
CRISPR/Sp Cas9-mediated double knockout of barley Microrchidia MORC1 and MORC6a reveals their strong involvement in plant immunity, transcriptional gene silencing and plant growth	https://doi.org/10.1111/pbi.13697	[90]
CRISPRa-mediated transcriptional activation of the SlPR-1 gene in edited tomato plants	https://doi.org/10.1016/j.plantsci.2023.111617	[226]
CRISPR-Cas9 based suppression of Cotton Leaf Curl Virus in Nicotiana benthamina	10.17957/IJAB/15.1094	[227]
CRISPR-editing of sweet basil (Ocimum basilicum L.) homoserine kinase gene for improved downy mildew disease resistance	https://doi.org/10.3389/fgeed.2021.629769	[228]
CRISPR-targeted mutagenesis of mitogen-activated protein kinase phosphatase 1 improves both immunity and yield in wheat	https://doi.org/10.1111/pbi.14312	[229]
CsMLO8/11 are required for full susceptibility of cucumber stem to powdery mildew and interact with CsCRK2 and CsRbohD	https://doi.org/10.1093/hr/uhad295	[230]
D-cysteine desulfhydrase DCD1 participates in tomato resistance against Botrytis cinerea by modulating ROS homeostasis	https://doi.org/10.48130/VR-2023-0021	[231]
Demonstration of CRISPR/Cas9/sgRNA-mediated targeted gene modification in Arabidopsis, tobacco, sorghum and rice	https://doi.org/10.1093/nar/gkt780	[232]
Design of a bacterial speck resistant tomato by CRISPR/Cas9-mediated editing of SlJAZ2	https://doi.org/10.1111/pbi.13006	[233]
Development of broad virus resistance in non-transgenic cucumber using CRISPR/Cas9 technology	https://doi.org/10.1111/mpp.12375	[234]
Development of highly efficient resistance to Beet Curly Top Iran Virus (Becurtovirus) in sugar beet (B. vulgaris) via CRISPR/Cas9 System.	https://doi.org/10.3390/ijms24076515	[235]
Different viral effectors suppress hormone-mediated antiviral immunity of rice coordinated by OsNPR1	https://doi.org/10.1038/s41467-023-38805-x	[236]
Differential quantitative requirements for NPR1 between basal immunity and systemic acquired resistance in Arabidopsis thaliana	https://doi.org/10.3389/fpls.2020.570422	[237]
Differential regulation of TNL - mediated immune signaling by redundant helper CNLs	https://doi.org/10.1111/nph.15665	[121]
Disruption of LLM9428/OsCATC represses starch metabolism and confers enhanced blast resistance in rice	https://doi.org/10.3390/ijms23073827	[238]
Disruption of OsSEC3A increases the content of salicylic acid and induces plant defense responses in rice	https://doi.org/10.1093/jxb/erx458	[239]
Disruption of the primary salicylic acid hydroxylases in rice enhances broad-spectrum resistance against pathogens	https://doi.org/10.1111/pce.14328	[240]
Dissecting the labdane-related diterpenoid biosynthetic gene clusters in rice reveals directional cross-cluster phytotoxicity	https://doi.org/10.1111/nph.17806	[241]
Distinct modes of manipulation of rice auxin response factor OsARF17 by different plant RNA viruses for infection	https://doi.org/10.1073/pnas.1918254117	[242]
Diverse NLR immune receptors activate defence via the RPW 8‐NLR NRG 1	https://doi.org/10.1111/nph.15659	[120]
Dual roles of GSNOR1 in cell death and immunity in tetraploid Nicotiana tabacum	https://doi.org/10.3389/fpls.2021.596234	[109]
E3 ligase SlCOP1-1 stabilizes transcription factor SlOpaque2 and enhances fruit resistance to Botrytis cinerea in tomato	https://doi.org/10.1093/plphys/kiae404	[243]
Editing homologous copies of an essential gene affords crop resistance against two cosmopolitan necrotrophic pathogens	https://doi.org/10.1111/pbi.13667	[244]
Editing miR482b and miR482c simultaneously by CRISPR/Cas9 enhanced tomato resistance to Phytophthora infestans	https://doi.org/10.1094/PHYTO-08-20-0360-R	[245]
Editing of TOM1 gene in tobacco using CRISPR/Cas9 confers resistance to Tobacco mosaic virus	https://doi.org/10.1007/s11033-023-08440-2	[110]
Efficient targeted mutagenesis in allotetraploid sweet basil byCRISPR/Cas9	https://doi.org/10.1002/pld3.233	[246]
Engineering broad-spectrum bacterial blight resistance by simultaneously disrupting variable TALE-binding elements of multiple susceptibility genes in rice	https://doi.org/10.1016/j.molp.2019.08.006	[119]
Engineering broad-spectrum disease-resistant rice by editing multiple susceptibility genes	https://doi.org/10.1111/jipb.13145	[124]
Engineering broad-spectrum resistance to cotton leaf curl disease by CRISPR-Cas9 based multiplex editing in plants	https://doi.org/10.1080/21645698.2021.1938488	[247]
Engineering canker-resistant plants through CRISPR/Cas9-targeted editing of the susceptibility gene C LOB1 promoter in citrus	https://doi.org/10.1111/pbi.12733	[248]
Engineering of CRISPR/Cas9-mediated potyvirus resistance in transgene-free Arabidopsis plants	https://doi.org/10.1111/mpp.12417	[249]
Engineering of rice varieties with enhanced resistances to both blast and bacterial blight diseases via CRISPR/Cas9	https://doi.org/10.1111/pbi.13766	[125]
Engineering resistance against Tomato yellow leaf curl virus via the CRISPR/Cas9 system in tomato	https://doi.org/10.1080/15592324.2018.1525996	[250]
Engineering smut resistance in maize by site-directed mutagenesis of LIPOXYGENASE 3	https://doi.org/10.3389/fpls.2020.543895	[251]
Enhanced rice blast resistance by CRISPR/Cas9- targeted mutagenesis ofthe ERF transcription factor gene OsERF922	https://doi.org/10.1371/journal.pone.0154027	[252]
Enhancing powdery mildew resistance in soybean by targeted mutation of MLO genes using the CRISPR/Cas9 system	https://doi.org/10.1186/s12870-023-04549-5	[253]
Ethylene-responsive factor ERF114 mediates fungal pathogen effector PevD1-induced disease resistance in Arabidopsis thaliana	https://doi.org/10.1111/mpp.13208	[92]
Evaluation of the CRISPR/Cas9 system for the development of resistance against Cotton leaf curl virus in model plants	https://doi.org/10.17221/105/2019-PPS	[133]
Evolution of a guarded decoy protease and its receptor in solanaceous plants	https://doi.org/10.1038/s41467-020-18069-5	[254]
Evolutionarily conserved 12-oxophytodienoate reductase trans-lncRNA pair affects disease resistance in tea (Camellia sinensis) via the jasmonic acid signaling pathway	https://doi.org/10.1093/hr/uhae129	[255]
Fine-tuning roles of Osa-miR159a in rice immunity against Magnaporthe oryzae and development	https://doi.org/10.1186/s12284-021-00469-w	[60]
Fol-milR1, a pathogenicity factor of Fusarium oxysporum, confers tomato wilt disease resistance by impairing host immune responses	https://doi.org/10.1111/nph.17436	[256]
Functional requirement of the Arabidopsis importin-alpha nucleartransport receptor family in autoimmunity mediated by the NLR protein SNC1	https://doi.org/10.1111/tpj.15082	[257]
Further analysis of barley MORC1 using a highly efficient RNA-guidedCas9 gene-editing system	https://doi.org/10.1111/pbi.12924	[258]
GbPP2C80 Interacts with GbWAKL14 to Negatively Co-Regulate Resistance to Fusarium and Verticillium wilt via MPK3 and ROS Signaling in Sea Island Cotton	https://doi.org/10.1002/advs.202309785	[259]
Gene diagnosis and targeted breeding for blast-resistant Kongyu 131 without changing regional adaptability	https://doi.org/10.1016/j.jgg.2018.08.003	[260]
Gene tagging via CRISPR-mediated homology-directed repair in cassava	https://doi.org/10.1093/g3journal/jkab028	[261]
Gene targeting by the TAL effector PthXo2 reveals cryptic resistance gene for bacterial blight of rice	https://doi.org/10.1111/tpj.12838	[262]
Generation of virus-resistant potato plants by RNA genome targeting	https://doi.org/10.1111/pbi.13102	[142]
Genetic mapping of a light-dependent lesion mimic mutant reveals the function of coproporphyrinogen III oxidase homolog in soybean	https://doi.org/10.3389/fpls.2020.00557	[263]
Genome editing of a deoxynivalenol-induced transcription factor confers resistance to Fusarium graminearum in wheat	https://doi.org/10.1094/MPMI-11-19-0332-R	[264]
Genome editing of eIF4E1 in tomato confers resistance to Pepper Mottle Virus	https://doi.org/10.3389/fpls.2020.01098	[265]
Genome editing of elite rice cultivar CO51 for bacterial leaf blight resistance	http://https//doi.org/10.37992/2021.1204.147	[26]
Genome editing of rice eIF4G loci confers partial resistance to rice black-streaked dwarf virus	https://doi.org/10.3390/v13102100	[27]
Genome editing of the disease susceptibility gene CsLOB1 in citrus confers resistance to citrus canker	https://doi.org/10.1111/pbi.12677	[266]
Genome-edited powdery mildew resistance in wheat without growth penalties	https://doi.org/10.1038/s41586-022-04395-9	[267]
Genome‐wide association study identifies an NLR gene that confers partial resistance to Magnaporthe oryzae in rice	https://doi.org/10.1111/pbi.13300	[268]
Genome-wide characterization of jasmonates signaling components reveals the essential role of ZmCOI1a-ZmJAZ15 action module in regulating maize immunity to gibberella stalk rot	https://doi.org/10.3390/ijms22020870	[31]
Highly efficient CRISPR/Cas9 mediated gene editing in Ocimum basilicum ‘FT Italiko’ to induce resistance to Peronospora belbahrii	https://doi.org/10.3390/plants12132395	[269]
Highly efficient generation of bacterial leaf blight-resistant and transgene-free rice using a genome editing and multiplexed selection system	https://doi.org/10.1186/s12870-021-02979-7	[138]
Highly efficient generation of Canker-Resistant sweet orange enabled by an improved CRISPR/Cas9 system	https://doi.org/10.3389/fpls.2021.769907	[91]
Identification and characterization of maize ACD6-like gene reveal ZmACD6 as the maize orthologue conferring resistance to Ustilago maydis	https://doi.org/10.1080/15592324.2019.1651604	[29]
Identification and functional analysis of lncRNA by CRISPR/Cas9 during the cotton response to sap-sucking insect infestation	https://doi.org/10.3389/fpls.2022.784511	[94]
Identification of FERONIA-like receptor genes involved in rice-Magnaporthe oryzae interaction	https://doi.org/10.1186/s42483-020-00052-z	[270]
Identification of quantitative trait loci associated with resistance to Xanthomonas oryzae pv. oryzae pathotypes prevalent in South China	https://doi.org/10.1016/j.cj.2021.05.009	[28]
Immunodiversity of the Arabidopsis ZAR1 NLR is conveyed by receptor-like cytoplasmic kinase sensors	https://doi.org/10.3389/fpls.2020.01290	[24]
Impairment of tomato WAT1 enhances resistance to vascular wilt fungi despite severe growth defects	https://doi.org/10.3389/fpls.2021.721674	[32]
Improved bacterial leaf blight disease resistance in the major elite Vietnamese rice cultivar TBR225 via editing of the OsSWEET14 promoter	https://doi.org/10.1371/journal.pone.0255470	[118]
Improvement of resistance to rice blast and bacterial leaf streak by CRISPR/Cas9-mediated mutagenesis of Pi21 and OsSULTR3;6 in rice (Oryza sativa L.)	https://doi.org/10.3389%2Ffpls.2023.1209384	[75]
Individual components of paired typical NLR immune receptors are regulated by distinct E3 ligases	https://doi.org/10.1038/s41477-018-0216-8	[271]
Induction of Xa10-like genes in rice cultivar Nipponbare confers disease resistance to rice bacterial blight	https://doi.org/10.1094/MPMI-11-16-0229-R	[272]
Jasmonate signaling enhances RNA silencing and antiviral defense in rice	https://doi.org/10.1016/j.chom.2020.05.001	[273]
Knockout of Pi21by CRISPR/Cas9 and iTRAQ-based proteomic analysis of mutants revealed new insights into M. oryzae resistance in elite rice line	https://doi.org/10.3390/genes11070735	[123]
Knockout of SlbZIP68 reduces late blight resistance in tomato	https://doi.org/10.1016/j.plantsci.2023.111861	[274]
Knockout of the lignin pathway gene BnF5H decreases the S/G lignin compositional ratio and improves Sclerotinia sclerotiorum resistance in Brassica napus	https://doi.org/10.1111/pce.14208	[275]
Large chromosomal deletions and heritable small genetic changes induced by CRISPR/Cas9 in rice	https://doi.org/10.1093/nar/gku806	[276]
Large-scale identification and functional analysis of NLR genes in blast resistance in the Tetep rice genome sequence	https://doi.org/10.1073/pnas.1910229116	[277]
Less is more: CRISPR/Cas9-based mutations in DND1 gene enhance tomato resistance to powdery mildew with low fitness costs	https://doi.org/10.1186/s12870-024-05428-3	[278]
LML1, encoding a conserved eukaryotic release factor 1 protein, regulates cell death and pathogen resistance by forming a conserved complex with SPL33 in rice	https://doi.org/10.1093/pcp/pcy056	[279]
Loss of function of a DMR6 ortholog in tomato confers broad-spectrumdisease resistance	https://doi.org/10.1073/pnas.2026152118	[33]
Loss of function of CRT1a (calreticulin) reduces plant susceptibility to Verticillium longisporum in both Arabidopsis thaliana and oilseed rape (Brassica napus)	https://doi.org/10.1111/pbi.13394	[280]
Loss-of-function mutations in WRKY22 and WRKY25 impair stomatal-mediated immunity and PTI and ETI responses against Pseudomonas syringae pv. Tomato	https://doi.org/10.1007/s11103-023-01358-0	[281]
Magnaporthe oryzae effector AvrPik-D targets a transcription factor WG7 to suppress rice immunity	https://doi.org/10.1186/s12284-024-00693-0	[282]
Mapping and characterization of the Rx3 gene for resistance to Xanthomonas euvesicatoria pv. euvesicatoria race T1 in tomato	https://doi.org/10.1007/s00122-022-04059-2	[283]
MdMAPKKK1 regulates apple resistance to Botryosphaeria dothidea by Interacting with MdBSK1	https://doi.org/10.3390/ijms23084415	[284]
Methyl salicylate glucosylation regulates plant defense signaling and systemic acquired resistance	https://doi.org/10.1104/pp.19.00091	[23]
Mimicking natural polymorphism in eIF4E by CRISPR-Cas9 base editing is associated with resistance to potyviruses	https://doi.org/10.1111/pbi.13096	[285]
miR2118 negatively regulates bacterial blight resistance through targeting several disease resistance genes in rice	https://doi.org/10.3390/plants12223815	[286]
miR395-regulated sulfate metabolism exploits pathogen sensitivity to sulfate to boost immunity in rice	https://doi.org/10.1016/j.molp.2021.12.013	[287]
miR398b and AtC2GnT form a negative feedback loop to regulate Arabidopsis thaliana resistance against Phytophthora parasitica	https://doi.org/10.1111/tpj.15792	[25]
Modulation of plant salicylic acid-associated immune responses via glycosylation of dihydroxybenzoic acids	https://doi.org/10.1104/pp.17.01530	[288]
Molecular characterization of differences between the tomato immune receptors flagellin sensing 3 and flagellin sensing 2	https://doi.org/10.1104/pp.20.00184	[289]
Molecular dissection of rice phytohormone signaling involved in resistance to a piercing-sucking herbivore	https://doi.org/10.1111/nph.17251	[290]
Multiomics analysis of a resistant European turnip ECD04 during clubroot infection reveals key hub genes underlying resistance mechanism	https://doi.org/10.3389/fpls.2024.1396602	[291]
Multiple genes recruited from hormone pathways partition maize diterpenoid defences	https://doi.org/10.1038/s41477-019-0509-6	[30]
Multiplex CRISPR/Cas9‐mediated metabolic engineering increases soya bean isoflavone content and resistance to soya bean mosaic virus	https://doi.org/10.1111/pbi.13302	[292]
Mutagenesis of the melon Prv gene by CRISPR/Cas9 breaks papaya ringspot virus resistance and generates an autoimmune allele with constitutive defense responses	https://doi.org/10.1093/jxb/erad156	[293]
Mutation in rice abscisic acid2 results in cell death, enhanced disease-resistance, altered seed dormancy and development	https://doi.org/10.3389/fpls.2018.00405	[294]
Mutation introduced in DDTFR10/A gene of ethylene response element-binding protein (EREBP) family through CRISPR/Cas9 genome editing confers increased Fusarium wilt tolerance in tomato	https://doi.org/10.1007/s12298-022-01273-6	[295]
Mutations in two aphid-regulated β-1,3-glucanase genes by CRISPR/Cas9 do not increase barley resistance to Rhopalosiphum padi L.	https://doi.org/10.3389/fpls.2020.01043	[296]
Mutations introduced in susceptibility genes through CRISPR/Cas9 genome editing confer increased late blight resistance in potatoes	https://doi.org/10.1038/s41598-021-83972-w	[297]
Mutations of two FERONIA-like receptor genes enhance rice blast resistance without growth penalty	https://doi.org/10.1093/jxb/erz541	[298]
Natural variation in BnaA07.MKK9 confers resistance to Sclerotinia stem rot in oilseed rape	https://doi.org/10.1038/s41467-024-49504-6	[299]
NBS-LRR protein Pik-H4 interacts with OsBIHD1 to balance rice blast resistance and growth by coordinating ethylene-brassinosteroid pathway	https://doi.org/10.3389/fpls.2017.00127	[300]
Necessity of rice resistance to planthoppers for OsEXO70H3 regulating SAMSL excretion and lignin deposition in cell walls	https://doi.org/10.1111/nph.18012	[301]
Nematode RALF-like 1 targets soybean malectin-like receptor kinase to facilitate parasitism	https://doi.org/10.3389/fpls.2021.775508	[37]
New insights into bsr-d1-mediated broad-spectrum resistance to rice blast	https://doi.org/10.1111/mpp.12941	[302]
NLR mutations suppressing immune hybrid incompatibility and their effects on disease resistance	https://doi.org/10.1104/pp.18.00462	[303]
Novel alleles of rice eIF4G generated by CRISPR/Cas9-targeted mutagenesis confer resistance to Rice tungro spherical virus	https://doi.org/10.1111/pbi.12927	[304]
Novel mutant alleles reveal a role of the extra-large G protein in rice grain filling, panicle architecture, plant growth, and disease resistance	https://doi.org/10.3389/fpls.2021.782960	[305]
NtAGO1 positively regulates the generation and viral resistance of dark green islands in Nicotiana tabacum	https://doi.org/10.1016/j.plaphy.2022.01.028	[306]
NtCycB2 negatively regulates tobacco glandular trichome formation, exudate accumulation, and aphid resistance	https://doi.org/10.1007/s11103-021-01222-z	[307]
Nucleoredoxin gene SINRX1 negatively regulates tomato immunity by activating SA signaling pathway	https://doi.org/10.1016/j.plaphy.2023.107804	[308]
Os ACL‐A2 negatively regulates cell death and disease resistance in rice	https://doi.org/10.1111/pbi.13058	[309]
OsACA9, an Autoinhibited Ca2+-ATPase, Synergically Regulates Disease Resistance and Leaf Senescence in Rice	https://doi.org/10.3390/ijms25031874	[310]
Osa-miR398b boosts H2O2 production and rice blast disease-resistance via multiple superoxide dismutases	https://doi.org/10.1111/nph.15678	[58]
OsbHLH057 targets the AATCA cis-element to regulate disease resistance and drought tolerance in rice	https://doi.org/10.1007/s00299-022-02859-w	[311]
OsCAMTA3 Negatively Regulates Disease Resistance to Magnaporthe oryzae by Associating with OsCAMTAPL in Rice	https://doi.org/10.3390/ijms25095049	[312]
OsCUL3a-associated molecular switches have functions in cell metabolism, cell death, and disease resistance	https://doi.org/10.1021/acs.jafc.9b07426	[313]
OsExo70B1 positively regulates disease resistance to Magnaporthe oryzae in rice	https://doi.org/10.3390/ijms21197049	[314]
OsHsfB4d binds the promoter and regulates the expression of OsHsp18.0-CI to resistant against Xanthomonas Oryzae	https://doi.org/10.1186/s12284-020-00388-2	[76]
OsMAPK6 phosphorylates a zinc finger protein OsLIC to promote downstream OsWRKY30 for rice resistance to bacterial blight and leaf streak	https://doi.org/10.1111/jipb.13249	[77]
OsPG1 encodes a polygalacturonase that determines cell wall architecture and affects resistance to bacterial blight pathogen in rice	https://doi.org/10.1186/s12284-021-00478-9	[315]
OsTGAL1 suppresses the resistance of rice to bacterial blight disease by regulating the expression of salicylic acid glucosyltransferase OsSGT1	https://doi.org/10.1111/pce.14288	[316]
OsVQ1 links rice immunity and flowering via interaction with a mitogen-activated protein kinase OsMPK6	https://doi.org/10.1007/s00299-021-02766-6	[317]
OsWRKY93 dually functions between leaf senescence and in response to biotic stress in rice	https://doi.org/10.3389/fpls.2021.643011	[318]
Pathogen-inducible OsMPKK10. 2-OsMPK6 cascade phosphorylates the Raf-like kinase OsEDR1 and inhibits its scaffold function to promote rice disease resistance	https://doi.org/10.1016/j.molp.2021.01.008	[165]
Phosphorylation and ubiquitination of OsWRKY31 are integral to OsMKK10-2-mediated defense responses in rice	https://doi.org/10.1093/plcell/koad064	[319]
Phytophthora sojae effector PsAvh113 associates with the soybean transcription factor GmDPB to inhibit catalase-mediated immunity	https://doi.org/10.1111/pbi.14043	[320]
Pi5 and Pii paired NLRs are functionally exchangeable and confer similar disease resistance specificity	https://doi.org/10.14348%2Fmolcells.2019.0070	[321]
Plant elicitor peptide signalling confers rice resistance to piercing‐sucking insect herbivores and pathogens	https://doi.org/10.1111/pbi.13781	[64]
Plant hypersensitive induced reaction protein facilitates cell death induced by secreted xylanase associated with the pathogenicity of Sclerotinia sclerotiorum	https://doi.org/10.1111/tpj.16593	[322]
Precise CRISPR-Cas9 mediated genome editing in super basmati rice for resistance against bacterial blight by targeting the major susceptibility gene.	https://doi.org/10.3389/fpls.2020.00575	[117]
Pseudomonas syringae activates ZAT18 to inhibit salicylic acidaccumulation by repressing EDS1 transcription for bacterial infection	https://doi.org/10.1111/nph.17870	[323]
Rapid generation of a transgene-free powdery mildew resistant tomato by genome deletion	https://doi.org/10.1038/s41598-017-00578-x	[324]
Receptor-like cytoplasmic kinases directly link diverse pattern recognition receptors to the activation of mitogen-activated protein kinase cascades in Arabidopsis	https://doi.org/10.1105/tpc.17.00981	[325]
Reduced fire blight susceptibility in apple cultivars using a high-efficiency CRISPR/Cas9-FLP/FRT-based gene editing system	https://doi.org/10.1111/pbi.13253	[326]
Repressed OsMESL expression triggers reactive oxygen species-mediated broad-spectrum disease resistance in rice	https://doi.org/10.1111/pbi.13566	[327]
Resistance of rice to insect pests mediated by suppression of serotonin biosynthesis	https://doi.org/10.1038/s41477-018-0152-7	[328]
Rice diterpenoid phytoalexins are involved in defence against parasitic nematodes and shape rhizosphere nematode communities	https://doi.org/10.1111/nph.18152	[329]
Rice glutaredoxin GRXS15 confers broad-spectrum resistance to Xanthomonas oryzae pv. oryzae and Fusarium fujikuroi	https://doi.org/10.1016/j.bbrc.2020.10.027	[330]
RNA virus interference via CRISPR/Cas13a system in plants	https://doi.org/10.1186/s13059-017-1381-1	[143]
Role of the tomato fruit ripening regulator MADS-RIN in resistance to Botrytis cinerea infection	https://doi.org/10.1093/fqsafe/fyab028	[88]
Roles of DEMETER in regulating DNA methylation in vegetative tissues and pathogen resistance	https://doi.org/10.1111/jipb.13037	[331]
Roq1 mediates recognition of the Xanthomonas and Pseudomonas effector proteins XopQ and HopQ1	https://doi.org/10.1111/tpj.13715	[332]
RPW8.1 enhances the ethylene-signaling pathway to feedback-attenuate its mediated cell death and disease resistance in Arabidopsis	https://doi.org/10.1111%2Fnph.16857	[333]
RRM transcription factors interact with NLRs and regulate broad-spectrum blast resistance in rice	https://doi.org/10.1016/j.molcel.2019.03.013	[334]
SAPK10-mediated phosphorylation on WRKY72 releases its suppression on jasmonic acid biosynthesis and bacterial blight resistance	https://doi.org/10.1016/j.isci.2019.06.009	[62]
Screening and functional characterization of candidate resistance genes to powdery mildew from Dasypyrum villosum#4 in a wheat line Pm97033	https://doi.org/10.1007/s00122-020-03655-4	[335]
Selective autophagic receptor NbNBR1 prevents NbRFP1-mediated UPS-dependent degradation of βC1 to promote geminivirus infection	https://doi.org/10.1371/journal.ppat.1009956	[336]
Silencing of Dicer-like protein 2a restores the resistance phenotype in the rice mutant, sxi4 (suppressor of Xa21-mediated immunity 4)	https://doi.org/10.1111/tpj.15692	[337]
Simultaneous editing of two copies of Gh14-3-3d confers enhanced transgene-clean plant defense against Verticillium dahliae in allotetraploid upland cotton	https://doi.org/10.3389/fpls.2018.00842	[338]
Simultaneous modification of three homoeologs of TaEDR1 by genome editing enhances powdery mildew resistance in wheat	https://doi.org/10.1111/tpj.13599	[339]
SPR9 encodes a 60 S ribosomal protein that modulates panicle spreading and affects resistance to false smut in rice (Oryza sativa. L)	https://doi.org/10.1186/s12870-023-04172-4	[340]
Studies on the temporal, structural, and interacting features of the clubroot resistance gene Rcr1 using CRISPR/Cas9-based systems	https://doi.org/10.1016/j.hpj.2024.04.001	[341]
Tal2b targets and activates the expression of OsF3H(03g) to hijack OsUGT74H4 and synergistically interfere with rice immunity	https://doi.org/10.1111/nph.17877	[78]
Tal2c activates the expression of OsF3H(04g) to promote infection as a redundant TALE of Tal2b in Xanthomonas oryzae pv. oryzicola	https://doi.org/10.3390/ijms222413628	[342]
TALE-triggered and iTALE-suppressed Xa1-mediated resistance to bacterial blight is independent of rice transcription factor subunits OsTFIIAγ1 or OsTFIIAγ5	https://doi.org/10.1093/jxb/erab054	[343]
Targeted knockout of early nodulin-like 3 (MusaENODL3) gene in banana reveals its function in resistance to Xanthomonas wilt disease	https://doi.org/10.1111/pbi.14248	[344]
Targeting of SPCSV-RNase3 via CRISPR-Cas13 confers resistance against sweet potato virus disease	https://doi.org/10.1111/mpp.13146	[144]
TaUAM3, a UDP-Ara mutases protein, positively regulates wheat resistance to the stripe rust fungus	https://doi.org/10.1002/fes3.456	[345]
The Arabidopsis thaliana gene AtERF019 negatively regulates plant resistance to Phytophthora parasitica by suppressing PAMP-triggered immunity	https://doi.org/10.1111/mpp.12971	[105]
The ATP-binding cassette transporter OsPDR1 regulates plant growth and pathogen resistance by affecting jasmonates biosynthesis in rice	https://doi.org/10.1016/j.plantsci.2020.110582	[346]
The calmodulin-binding protein IQM1 interacts with CATALASE2 to affect pathogen defense	https://doi.org/10.1104/pp.19.01060	[347]
The cotton MYB33 gene is a hub gene regulating the trade-off between plant growth and defense in Verticillium dahliae infection	https://doi.org/10.1016/j.jare.2023.08.017	[348]
The E3 ubiquitin ligase RING1 interacts with COP9 Signalosome Subunit 4 to positively regulate resistance to root-knot nematodes in Solanum lycopersicum L.	https://doi.org/10.1016/j.plantsci.2022.111344	[349]
The glycosyl transferase UGT76B1 modulates N-hydroxy-pipecolic acid homeostasis and plant immunity	https://doi.org/10.1093/plcell/koaa045	[350]
The IMMUNE-ASSOCIATED NUCLEOTIDE-BINDING 9 protein is a regulator of basal immunity in Arabidopsis thaliana	https://doi.org/10.1094/MPMI-03-18-0062-R	[80]
The intracellular nucleotide-binding leucine-rich repeat receptor (SlNRC4a) enhances immune signalling elicited by extracellular perception	https://doi.org/10.1111/pce.13347	[351]
The jasmonate-induced bHLH gene SlJIG functions in terpene biosynthesis and resistance to insects and fungus	https://doi.org/10.1111/jipb.13248	[352]
The lncRNA20718-miR6022-RLPs module regulates tomato resistance to Phytophthora infestans	https://doi.org/10.1007/s00299-024-03161-7	[353]
The Mediator kinase module serves as a positive regulator of salicylic acid accumulation and systemic acquired resistance	https://doi.org/10.1111/tpj.14278	[67]
The novel pathogen-responsive glycosyltransferase UGT73C7 mediates the redirection of phenylpropanoid metabolism and promotes SNC1-dependent Arabidopsis immunity	https://doi.org/10.1111/tpj.15280	[85]
The OsMPK15 negatively regulates Magnaporthe Oryza and Xoo disease resistance via SA and JA signaling pathway in rice	https://doi.org/10.3389/fpls.2019.00752	[354]
The OsSGS3-tasiRNA-OsARF3 module orchestrates abiotic-biotic stress response trade-off in rice	https://doi.org/10.1038/s41467-023-40176-2	[355]
The Raf-like kinase Raf36 negatively regulates plant resistance against the oomycete pathogen Phytophthora parasitica by targeting MKK2	https://doi.org/10.1111/mpp.13176	[356]
The receptor-like cytoplasmic kinase BSR1 mediates chitin-induced defense signaling in rice cells	https://doi.org/10.1080/09168451.2017.1325710	[357]
The rice blast resistance gene Ptr encodes an atypical protein required for broad-spectrum disease resistance	https://doi.org/10.1038/s41467-018-04369-4	[358]
The rice heavy metal transporter OsNRAMP1 regulates disease resistance by modulating ROS homeostasis	https://doi.org/10.1111/pce.14263	[359]
The rice miR171b--SCL6-IIs module controls blast resistance, grain yield, and flowering	https://doi.org/10.1016/j.cj.2021.05.004	[59]
The rice Raf-like MAPKKK OsILA1 confers broad-spectrum resistance to bacterial blight by suppressing the OsMAPKK4-OsMAPK6 cascade	https://doi.org/10.1111/jipb.13150	[360]
The soybean Rfg1 gene restricts nodulation by Sinorhizobium fredii USDA193	https://doi.org/10.3389/fpls.2017.01548	[35]
The transcription factor MYB115 contributes to the regulation of proanthocyanidin biosynthesis and enhances fungal resistance in poplar	https://doi.org/10.1111/nph.14569	[361]
The truncated TNL receptor TN2-mediated immune responses require ADR1 function	https://doi.org/10.1111/tpj.15463	[122]
The UDP-glycosyltransferase gene OsUGT706E2 negatively regulates rice tolerance to blast disease and abiotic stresses	https://doi.org/10.1016/j.envexpbot.2024.105889	[362]
The unconventional resistance protein PTR recognizes the Magnaporthe oryzae effector AVR-Pita in an allele-specific manner	https://doi.org/10.1038/s41477-024-01694-z	[363]
The WRKY transcription factors PtrWRKY18 and PtrWRKY35 promote Melampsora resistance in Populus	https://doi.org/10.1093/treephys/tpx008	[364]
The Xa7 resistance gene guards the rice susceptibility gene SWEET14 against exploitation by the bacterial blight pathogen	https://doi.org/10.1016/j.xplc.2021.100164	[365]
Tomato and cotton G protein beta subunit mutants display constitutive autoimmune responses.	https://doi.org/10.1002/pld3.359	[366]
Tomato LysM receptor kinase 4 mediates chitin-elicited fungal resistance in both leaves and fruit	https://doi.org/10.1093/hr/uhad082	[367]
Tomato protein Rx4 mediates the hypersensitive response to Xanthomonas euvesicatoria pv. perforans race T3	https://doi.org/10.1111/tpj.15138	[368]
Tomato SlPUB24 enhances resistance to Xanthomonas euvesicatoria pv. perforans race T3	https://doi.org/10.1038/s41438-021-00468-4	[369]
Tomato wall-associated kinase SlWak1 depends on Fls2/Fls3 to promote apoplastic immune responses to Pseudomonas syringae	https://doi.org/10.1104/pp.20.00144	[370]
Towards developing resistance to chickpea chlorotic dwarf virus through CRISPR/Cas9-mediated gene editing using multiplexed gRNAs.	https://doi.org/10.1007/s41348-022-00677-6	[371]
Transcriptional regulation of miR528 by OsSPL9 orchestrates antiviral response in rice	https://doi.org/10.1016/j.molp.2019.04.010	[372]
Transcriptional repression of TaNOX10 by TaWRKY19 compromises ROS generation and enhances wheat susceptibility to stripe rust	https://doi.org/10.1093/plcell/koac001	[373]
Two adjacent NLR genes conferring quantitative resistance to clubroot disease in Arabidopsis are regulated by a stably inherited epiallelic variation	https://doi.org/10.1016/j.xplc.2024.100824	[374]
Two unequally redundant "helper" immune receptor families mediate Arabidopsis thaliana intracellular "sensor" immune receptor functions	https://doi.org/10.1371/journal.pbio.3000783	[375]
Unveiling the mechanism of broad-spectrum blast resistance in rice: The collaborative role of transcription factor OsGRAS30 and histone deacetylase OsHDAC1	https://doi.org/10.1111/pbi.14299	[65]
Using multiplexed crispr/cas9 for suppression of cotton leaf curl virus	https://doi.org/10.3390/ijms222212543	[376]
Ustilaginoidea virens-secreted effector Uv1809 suppresses rice immunity by enhancing OsSRT2-mediated histone deacetylation	https://doi.org/10.1111/pbi.14174	[377]
Validation of barley 2OGO gene as a functional orthologue of Arabidopsis DMR6 gene in Fusarium head blight susceptibility	https://doi.org/10.1038/s41598-020-67006-5	[378]
Virus-induced CRISPR-Cas9 system improved resistance against tomato yellow leaf curl virus	https://doi.org/10.1007/s11033-020-05409-3	[379]
Wall-associated kinase BrWAK1 confers resistance to downy mildew in Brassica rapa	https://doi.org/10.1111/pbi.14118	[380]
Xa7, a new executor R gene that confers durable and broad-spectrum resistance to bacterial blight disease in rice	https://doi.org/10.1016/j.xplc.2021.100143	[148]
Xa7, a small orphan gene harboring promoter trap for AvrXa7, leads to the durable resistance to Xanthomonas oryzae pv. oryzae	https://doi.org/10.1186/s12284-021-00490-z	[151]
Xanthomonas oryzae pv. oryzae TALE proteins recruit OsTFIIAγ1 to compensate for the absence of OsTFIIAγ5 in bacterial blight in rice	https://doi.org/10.1111/mpp.12696	[381]
XCP1 cleaves pathogenesis-related protein 1 into CAPE9 for systemic immunity in Arabidopsis	https://doi.org/10.1038/s41467-023-40406-7	[83]
YODA kinase controls a novel immune pathway of tomato conferring enhanced disease resistance to the bacterium Pseudomonas syringae	https://doi.org/10.3389/fpls.2020.584471	[382]
ZmSIZ1a and ZmSIZ1b play an indispensable role in resistance against Fusarium ear rot in maize	https://doi.org/10.1111/mpp.13297	[383]
βC1 protein encoded in geminivirus satellite concertedly targets MKK2 and MPK4 to counter host defense	https://doi.org/10.1371/journal.ppat.1007728	[384]
DOI: Digital object identifier

## Sheet: Table S2
Table S2. Methods used for genome editing based on CRISPR/Cas technology and characteristics obtained by the plant after mutation in studies on biotic stresses in the last twelve years.
Title of Article	Editing system	Methodology employed (Protocol Reference CRISPR/Cas)	Delivery method	Vectors Used	Characteristic obtained after mutation
A 5′ tRNA-Ala-derived small RNA regulates anti-fungal defense in plants	Cas9	Ebert et al., 2007	Agorbacterium tumefaciens	pHEE401; pCambia2300	Increased resistance to Botrytis cinerea
A bHLH transcription activator regulates defense signaling by nucleo‐cytosolic trafficking in rice	Cas9	Meng et al., 2020	Agrobacterium tumefaciens	pCAMBIA1390, OsbHLH6-RNAi, pTCK303, pYLCRISPR/Cas9-Mtmono	Increased resistance to M. oryzae
A calmodulin-binding transcription factor links calcium signaling to antiviral RNAi defense in plants	Cas9	Ma et al., 2015	Agrobacterium tumefaciens	pCAMBIA1300	Increased susceptibility to geminivírus, cucumovírus e potyvírus
A cell wall-localized NLR confers resistance to Soybean mosaic virus by recognizing viral-encoded cylindrical inclusion protein	Cas9	Yin et al., 2021	Agrobacterium tumefaciens	pCBSG04	Decresase resistance to the virus SMV
A CRISPR/Cas9-based vector system enables the fast breeding of selection-marker-free canola with Rcr1-rendered clubroot resistance	Cas9	Ma et al. , 2015	Agrobacterium tumefaciens	pHHCGS; pYLCRISPR/Cas9Pubi-B	Resistance to clubroot
A fungal effector targets a heat shock–dynamin protein complex to modulate mitochondrial dynamics and reduce plant immunity	Cas9	Xu et al., 2020	Agrobacterium tumefaciens	pCAMBIA-cLUC	Increased resistance to M. oryzae
A KNOX II transcription factor suppresses the NLR immune receptor BRG8-mediated immunity in rice	Cas9	Wang et al., 2015	Agrobacterium tumefaciens	pCAMBIA	Increased resistance to M. oryzae
A malectin-like receptor kinase regulates cell death and pattern-triggered immunity in soybean	Cas9	Du et al., 2016	Agrobacterium tumefaciens	VK005-04-soU6-2-GmUbi3	Increased resistance to bacterian pathogens (Psg) and oomycetes (P. sojae)
A MAPKKK gene from rice, RBG1res, confers resistance to Burkholderia glumae through negative regulation of ABA	Cas9	Mikami, 2015	Agrobacterium tumefaciens	pPZP2H-lac; pZDgRNA	Resistance to Burkholderia
A monocot-specific hydroxycinnamoylputrescine gene cluster contributesto immunity and cell death in rice	Cas9	Ma et al., 2015	Agrobacterium tumefaciens	pRHV-cGFP	Increased resistance to M. oryzae
A NAC transcription factor MNAC3-centered regulatory network negatively modulates rice immunity against blast disease	Cas9	Ma et al. , 2015	Agrobacterium tumefaciens	pYLCRISPR/Cas9P Ubi	Resistance to rice blast of M. oryzae
A novel DCL2-dependent miRNA pathway in tomato affects susceptibility to RNA viruses	Cas9	Gouil and Baulcombe, 2016	Agrobacterium tumefaciens	pGWB402Ω	Increased resistance to PVX e TMV
A novel tomato Fusarium wilt tolerance gene.	Cas9	Schiml et al., 2014	Agrobacterium tumefaciens	pRMC-CAS9	Fusarium wilt tolerance
A novel transposable element-derived microRNA participates in plant immunity to rice blast disease	Cas9	Dai et al., 2018	Agorbacterium tumefaciens	pCAMBIA1300, osa-miR812w	Increased susceptibility to infection by M. oryzae
A nucleotide-binding site-leucine-rich repeat receptor pair confersbroad-spectrum disease resistance through physical association in rice	Cas9	Ma et al., 2015	Agrobacterium tumefaciens	pYLCRISPR/Cas9Pubi-H, pYLgRNA	Increased resistance to M. oryzae
A pathogen-responsive gene cluster for highly modified fatty acids in tomato	Cas9	Liu et al., 2017	Agrobacterium tumefaciens	pMDC83 (Cas9-HA-NLS)	Increased resistance to B. cinerea
A phase-separated nuclear GBPL circuit controls immunity in plants	Cas9	Wang et al., 2015	Agrobacterium tumefaciens	pHEE401E	Increased susceptibility to Psm or Pst
A plant immune receptor degraded by selective autophagy	Cas9	Wang et al., 2015	Agrobacterium tumefaciens	pHEE2E	Increased resistance to Pto
A plant pathogen type III effector protein subverts translational regulation to boost host polyamine levels	Cas9	Jacobs et al., 2015	Agrobacterium tumefaciens	p201N Cas9	Increased susceptibility to P. syringae
A putative nuclear copper chaperone promotes plant immunity in Arabidopsis	Cas9	Xing et al., 2014 ; Zhang et al., 2019	Agorbacterium tumefaciens	pHEC401	Increased susceptibility to Pseudomonas syringae pv. tomate DC3000
A rhomboid-like protease gene from an interspecies translocation confers resistance to cyst nematodes	Cas9	Fauser et al., 2014; Jacobs et al., 2015	Agrobacterium rhizogenes	pChimera; p201G	Increased susceptibility to nematodes
A rice gene encoding glycosyl hydrolase plays contrasting roles inimmunity depending on the type of pathogens	Cas9	Miao et al., 2013	Agrobacterium tumefaciens	pH-Ubi-cas9-7	Increased resistance against hemibiotrophic pathogens M. oryzae e Xanthomonas oryzae pv. Oryzae and increased susceptibility to Cochliobolus miyabeanus.
A single transcript CRISPR/Cas9 mediated mutagenesis of CaERF28 confersanthracnose resistance in chilli pepper (Capsicum annuum L.)	Cas9	Tang et al. 2016	Agrobacterium tumefaciens	pTX171, CaERF28-S1S2	Increased resistance to anthracnose
A single-nucleotide mutation in a GLUTAMATE RECEPTOR-LIKE gene confers resistance to Fusarium wilt in gossypium hirsutum	Cas9	Wang et al., 2018	Agrobacterium tumefaciens	pRGEB32-GhU6.9	Decreased resistance to Fov
A soybean NAC homolog contributes to resistance to Phytophthora sojae mediated by dirigent proteins	Cas9	Yu et al., 2022	Agrobacterium rhizogenes	pGWC, pSoy10-Cas9	Increased susceptibility to infection by P. sojae 6497
A tomato receptor-like cytoplasmic kinase, SIZRK1, acts as a negativeregulator in wound-induced jasmonic acid accumulation and insectresistance	Cas9	Ma et al., 2015	Agrobacterium tumefaciens	pYLCRISPR/Cas9-SlZRK1	Increased resistance to herbivorous insects
A viral protein promotes host SAMS1 activity and ethylene production for the benefit of virus infection.	Cas9	Miao et al., 2013	Agrobacterium tumefaciens	pCam2300	Decreases RDV accumulation and increases host antiviral defense response
Activation of the BABA-induced priming defence through redox homeostasis and the modules of TGA1 and MAPKK5 in postharvest peach fruit	Cas9	Li et al., 2021	Agrobacterium tumefaciens	M2CRISPR	Slightly decreased resistance to the fungal pathogen Rhizopus stolonifer
Allelic variants of the NLR protein Rpi-chc1 differentially recognize members of the Phytophthora infestans PexRD12/31 effector superfamily through the leucine-rich repeat domain	Cas9	Werner et al. , 2012	Agrobacterium tumefaciens	pICSL4723, pBINPLUS-PASSA-GG	Susceptibility to Phytophthora
Alternative splicing of rice WRKY62 and WRKY76 transcription factor genes in pathogen defense	Cas9	Miao et al., 2013	Agrobacterium tumefaciens	pCAMBIA1301	Increased resistance to blast fungus Magnaporthe oryzae and the leaf blight bacterium Xanthomonas oryzae pv oryzae
An aminobutyric acid transaminase in zea mays interacts with Rhizoctonia solani cellulase to participate in disease resistance.	Cas9	Ma et al., 2016	Agrobacterium tumefaciens	pPIC9K, pROKII, pGR106, ZmGABA-T	Reduced rice resistance to Rhizoctonia solani
An aspartic protease 47 causes quantitative recessive resistance to rice black‐streaked dwarf virus disease and southern rice black‐streaked dwarf virus disease	Cas9	Ma et al., 2015	Agrobacterium tumefaciens	pYLgRNA-OsU6	Increased resistance to RBSDVD and SRBSDVD in rice
An evolutionarily conserved C4HC3-type E3 ligase regulates plant broad-spectrum resistance against pathogens	Cas9	Fu et al., 2022	Agrobacterium tumefaciens	BGK01; BGK03	Increased resistance to broad-spectrum rice diseases
An MKP-MAPK protein phosphorylation cascade controls vascular immunity in plants	Cas9	Ma et al., 2015; Yan et al., 2015	Agrobacterium tumefaciens	PUN1301-FLAG	Decrease of resistance to Xoo (MKP1), increased susceptibility to Xoo and Xcc (MYB4 ), OsMKP1: increased susceptibility to Xoo, OsMKP1 -OE exhibited increased resistance to Xoo.
An Oryza-specific hydroxycinnamoyl tyramine gene cluster contributes to enhanced disease resistance	Cas9	Ma et al., 2015	Agrobacterium tumefaciens	pGEX-6p-1 (OsTyDC1, OsPDX3, OsTHT1/2, OsTyDC1/2/3/4)	Decreased resistance to M. oryzae and Xoo
Aquaporin OsPIP2; 2 links the H2O2 signal and a membrane-anchored transcription factor to promote plant defense	Cas9	Zhang et al., 2022	Agrobacterium tumefaciens	pCAMBIA1301	Increased susceptibility to Xoo, Xoc and Magnaporthe oryzae strain HB3
Arabidopsis CBP60b is a central transcriptional activator of immunity	Cas9	Xing et al., 2014	Agrobacterium tumefaciens	pHEE401E	Autoimmunity to Pto
Arabidopsis ENOR3 regulates RNAi-mediated antiviral defense	Cas9	Yan et al., 2015; Zhu et al., 2017	Agrobacterium tumefaciens	pJG18	Increased susceptibility to cucumber mosaic virus (CMV-Δ2b)
Artificially edited alleles of the eukaryotic translation initiation factor 4E1 gene differentially reduce susceptibility to cucumber mosaic virus and potato virus Y in tomato	Cas9	Osmani et al., 2019	Agrobacterium tumefaciens	pUC19-AtU6oligo e pZK_gYSA_FFCas9	Increased resistance to potato virus Y (PVY) and CMV.
Bacterial leaf streak 1 encoding a mitogen-activated protein kinase confers resistance to bacterial leaf streak in rice	Cas9	Ma et al., 2021	Agrobacterium tumefaciens	pBWA(V)H-cas9i2- bls1	Increased resistance to Xoc and Xoo
Biallelic editing of the LOB1 promoter via CRISPR/Cas9 creates canker-resistant 'Duncan' grapefruit	Cas9	Jia and Wang 2020; Jia et al. 2019a	Agrobacterium tumefaciens	35S-SpCas9p; Yao-SpCas9p	Resistance to Xanthomonas citri subsp. citri (Citrus canker)
BnaA03.MKK5-BnaA06.MPK3/BnaC03.MPK3 module positively contributes to Sclerotinia sclerotiorum resistance in Brassica napus	Cas9	Xing et al., 2014	Agrobacterium tumefaciens	BD-MAPK3-A6; BD-MAPK3-C3	Decrease in resistance to S. sclerotiorum.
Bph30 confers resistance to brown planthopper by fortifying sclerenchyma in rice leaf sheaths	Cas9	Ma et al., 2015	Agrobacterium tumefaciens	pCAMBIA1300; pYLCRISPR/Cas9P ubi -H, pCXUN,	Resistance to brown leafhopper (BPH)
BRASSINOSTEROID-SIGNALING KINASE1 modulates MAP KINASE15 phosphorylation to confer powdery mildew resistance in Arabidopsis	Cas9	Wang et al., 2015	Agrobacterium tumefaciens	MPK15 CRISPR/Cas9; CRISPR/Cas9 pHEC401	Increased resistance to powdery mildew
BrMYB108 confers resistance to Verticillium wilt by activating ROS generation in Brassica rapa	Cas9	Xing et al, 2014	Agrobacterium tumefaciens	pKSE401; pBI101.3, pGADT7, pCAMBIA2300; pHIS2	Increased resistance to LV
Broad-spectrum resistance to bacterial blight in rice using genome editing	Cas9	Xie et al., 2015; Tran et al., 2018	Agrobacterium tumefaciens	pTLN-tgRNA-1 a T6, pENTR4-U6.1P-ccdB	Broad-spectrum resistance
Ca2+ sensor-mediated ROS scavenging suppresses rice immunity and is exploited by a fungal effector	Cas9	Ma et al ., 2015;	Agrobacterium tumefaciens	pYLCRISPR/Cas9-MH	Resistance to multiple pathogens
Calcium-binding protein OsANN1 regulates rice blast disease resistance by inactivating jasmonic acid signaling	Cas9	Zhao et al., 2023	Agrobacterium tumefaciens	pCAMBIA2300; Cas9-Mtmono	Decreased resistance to M. oryzae
CHROMATIN REMODELING 11-dependent nucleosome occupancy affects disease resistance in rice	Cas9	Zhang et al., 2014; Xing et al., 2014	Agrobacterium tumefaciens	pCAMBIA1300; PHUE411	Increased resistance to Xoo
Cloning and functional analysis of the novel rice blast resistance gene Pi65 in japonica rice	Cas9	Wang et al., 2021	Agrobacterium tumefaciens	ZmUbi; OsU6; Hpt	Increased resistance to M. oryzae
Comparative transcriptomic analysis reveals the mechanistic basis of Pib-mediated broad spectrum resistance against Magnaporthe oryzae	Cas9	Ma et al., 2015	Agrobacterium tumefaciens	Uninformed	Increased resistance to M. oryzae
Conserved opposite functions in plant resistance to biotrophic and necrotrophic pathogens of the Immune regulator SRFR1	Cas9	Tran et al., 2020; Pramanik et al., 2021	Agrobacterium tumefaciens	pSlSRFR1-GE	Suppresses the growth of Pto DC3000 and increased susceptibility to necrotrophic fungal pathogens (FOL, B. cinerea)
CONSTITUTIVE EXPRESSER OF PATHOGENESIS-RELATED GENES 5 is an RNA-binding protein controlling plant immunity via an RNA processing complex	Cas9	Peng et al., 2022	Agrobacterium tumefaciens	pCas9-T1 (pEarleyGate 100)	Suppressed immunity a P. syringae
Construction of Host Plant Insect-Resistance Mutant Library by High-Throughput CRISPR/Cas9 System and Identification of A Broad-Spectrum Insect Resistance Gene	Cas9	Lin et al., 2024	Agrobacterium tumefaciens	pRGEB32-GhU6.7	Broad spectrum insect resistance (gene: GhMLP423)
Cooperative regulation of PBI1 and MAPKs controls WRKY45 transcription factor in rice immunity	Cas9	Mikami et al., 2015	Agrobacterium tumefaciens	pU6gRNA; pZDgRNA_Cas9ver.2_HPT	Contributes to the rapid activation of rice immunity
CRISPR/Cas StNRL1 gene knockout increases resistance to late blight and susceptibility to early blight in potato	Cas9	Weber et al., 2011 ; Marillonnet e Werner, 2020	Agrobacterium tumefaciens	pICH; pICSL; pAGM	Increases resistance to P. infestans late blight and susceptibility to early blight in potato
CRISPR/Cas9 editing of endogenous banana streak virus in the B genome of Musa spp. overcomes a major challenge in banana breeding	Cas9	Mikami et al., 2016; Ritter et al., 2017	Agrobacterium tumefaciens	pMR185; pMR215-BSV1; pDe-CAS9-Kan	Increased resistance to eBSV
CRISPR/Cas9 targeted editing of genes associated with fungal susceptibility in Vitis vinifera L. cv. Thompson seedless using geminivirus-derived replicons	Cas9	Xing et al., 2014 (adapted)	Agrobacterium tumefaciens	pGMV-U, LSL, BeYDV (pGMV-U), pTC223, pHSE401, pLSLGFP.R	Increased resistance to powdery mildew
CRISPR/Cas9-generated mutations in a sugar transporter gene reduce cassava susceptibility to bacterial blight	Cas9	Cohn et al., 2014; Čermák et al. 2017	Agrobacterium tumefaciens	pTRANS_220D	Decreased susceptibility of cassava to bacterial blight
CRISPR/Cas9-induced knockout of an amino acid permease gene (AAP6) reduced Arabidopsis thaliana susceptibility to Meloidogyne incognita	Cas9	Dutta et al., 2023	Rhizobium radiobacter (Agrobacterium radiobacter)	pHEE401	Decreased susceptibility of Arabidopsis thaliana to Meloidogyne incognita
CRISPR/Cas9-mediated editing of CsWRKY22 reduces susceptibility to Xanthomonas citri subsp. citri in Wanjincheng orange (Citrus sinensis (L.) Osbeck)	Cas9	Peng et al. 2017	Agrobacterium tumefaciens	pCas9-GN, pCas9/WRKY22-W1; pCas9/WRKY22-W2	Decreased susceptibility to citrus canker
CRISPR/Cas9-mediated editing of VvPR4b decreases resistance to downy mildew in grapevine (Vitis vinifera L.)	Cas9	Sábio et al., 2006; He et al., 2018.	Agrobacterium tumefaciens	VvPR4b CRISPR/Cas9	Increased susceptibility to downy mildew
CRISPR/Cas9-mediated efficient targeted mutagenesis in grape in the first generation	Cas9	Ma et al., 2015; Ma and Li, 2016	Agrobacterium tumefaciens	pYLCRISPR/Cas9P	Increased resistance to B. cinerea
CRISPR/Cas9-mediated generation of pathogen-resistant tomato against tomato yellow leaf curl virus and powdery mildew	Cas9	Pramanik et al., 2021	Agrobacterium tumefaciens	pAGM4723	Complete resistance to powdery mildew fungus.
CRISPR/Cas9-mediated knockout of Bsr-d1 enhances the blast resistance of rice in Northeast China	Cas9	Zhang et al., 2024	Agrobacterium tumefaciens	pYLsgRNA; pYLCRISPR/Cas9Pubi-H	Increase the explosion resistance of rice
CRISPR/Cas9-mediated knockout of NtMYC2a gene involved in resistance to bacterial wilt in tobacco	Cas9	Xiao et al., 2024	Agrobacterium tumefaciens	pORE-Cas9	Decreased resistance to R. solanacearum
CRISPR/Cas9-mediated multiplex genome editing of the BnWRKY11 and BnWRKY70 genes in Brassica napus L	Cas9	Ma et al., 2015	Agrobacterium tumefaciens	pLYCRISPR/Cas9P, pMDC83	Resistance to S. sclerotiorum
CRISPR/Cas9-mediated mutagenesis of Clpsk1 in watermelon to conferresistance to Fusarium oxysporum f.sp. niveum	Cas9	Xie et al., 2015	Agrobacterium tumefaciens	pRGEB32	Increased resistance to FON
CRISPR/Cas9-mediated mutagenesis of MdCNGC2 in apple callus and VIGS-mediated silencing of MdCNGC2 in fruit improve resistance to Botryosphaeria dothidea	Cas9	Gao et al., 2016	Agrobacterium tumefaciens	derivative pHDE-35S-Cas9-mCherry-UBQ	Increased resistance to B. dothidea
CRISPR/Cas9-mediated mutagenesis of sweet basil candidate susceptibilitygene ObDMR6 enhances downy mildew resistance	Cas9	Xing et al., 2014; Navet et al., 2020; Navet et al., 2020	Agrobacterium tumefaciens	pKSE401	Increased resistance to P. belbahrii
CRISPR/Cas9-mediated mutagenesis of the susceptibility gene OsHPP04 in rice confers enhanced resistance to rice root-knot nematode	Cas9	Ma et al., 2015	Agrobacterium tumefaciens	pYLCRIPSR/Cas9, pYLCRISPR/Cas9Pubi-H, pYLgRNA-OsU6a-Lacz e pYLgRNA-OsU6b	Increased resistance to M. graminicola
CRISPR/Cas9-mediated mutagenesis of VvMLO3 results in enhanced resistance to powdery mildew in grapevine (Vitis vinifera)	Cas9	Ma et al., 2018; Ye et al., 2018 (modified)	Agrobacterium tumefaciens	pYLCRIPSR/Cas9-N	Increased resistance to powdery mildew
CRISPR/Cas9-mediated mutation in XSP10 and SlSAMT genes impart genetic tolerance to Fusarium wilt disease of tomato (Solanum lycopersicum L.)	Cas9	Wang, et al., 2015; Yoo et al., 2007; Nagel et al., 1990	Agrobacterium tumefaciens	pFH6	Increased resistance to wilt of Fusarium
CRISPR/Cas9-mediated mutation of OsSWEET14 in rice cv. Zhonghua11 confers resistance to Xanthomonas oryzae pv. oryzae without yield penalty	Cas9	Ma et al., 2015	Agrobacterium tumefaciens	pCAMBIA1301	Increased resistance to Xoo strains
CRISPR/Cas9-mediated phospholipase C 2 knock-out tomato plants are more resistant to Botrytis cinerea	Cas9	Nekrasov et al., 2017	Agrobacterium tumefaciens	T-DNA	Increased resistance to B. cinerea
CRISPR/Cas9-mediated resurrection of tobacco NB-LRR class virus resistance gene from a susceptible allele with partial duplication	Cas9	Aoyama e Chua 1997; Nekrasov et al. 2013	Agrobacterium tumefaciens	pTA7001; pGVG; pBin61	Resistance to tomato mosaic virus (ToMV)
CRISPR/Cas9-mediated simultaneous mutation of three salicylic acid 5-hydroxylase (OsS5H) genes confers broad-spectrum disease resistance in rice	Cas9	Liu et al., 2023	Agrobacterium tumefaciens	pYLCRISPR/Cas9	Increased resistance to Xoo and M. oryzae
CRISPR/Cas9-mediated SlATG5 mutagenesis reduces the resistance of tomato fruit to Botrytis cinerea	Cas9	Wang, 2017	Agrobacterium tumefaciens	pYLCRISPR/Cas9Pubi-H	Increased resistance to B. cinerea
Crispr/cas9-mediated SLMYBS2 mutagenesis reduces tomato resistance to Phytophthora infestans	Cas9	Xing et al., 2014	Agrobacterium tumefaciens	pYLCRISPR/Cas9	Increased resistance to P. infestans
CRISPR/Cas9-mediated SlMYC2 mutagenesis adverse to tomato plant growth and MeJA-induced fruit resistance to Botrytis cinerea	Cas9	Shu et al., 2020	Agrobacterium tumefaciens	pYLCRISPR/Cas9	Increased resistance to B. cinerea and increased growth Increased resistance to leaf-eating insects in soybeans
CRISPR/Cas9-mediated targeted mutagenesis of GmUGT enhanced soybean resistance against Leaf-Chewing insects through flavonoids biosynthesis.	Cas9	Du et al., 2016; Shen et al., 2018	Agrobacterium tumefaciens	pSC1-CRISPR/Cas9P; pB2GW7.0; pFGC5941	Increased resistance to leaf-eating insects in soybeans
CRISPR/Cas9-mediated targeted mutagenesis of two homoeoalleles in tobacco confers resistance to powdery mildew	Cas9	Gao et al., 2015	Agrobacterium tumefaciens	pORE-Cas, pORE-Cas-gRNA-MT.	Increased resistance to powdery mildew
CRISPR/Cas9-targeted knockout of rice susceptibility genes OsDjA2 and OsERF104 reveals alternative sources of resistance to Pyricularia oryzae	Cas9	Miao et al., 2013	Agrobacterium tumefaciens	T-DNA; pENTRY	Increased resistance to M. oryzae
CRISPR/Cas9-targeted mutagenesis of Os8N3 in rice to confer resistance to Xanthomonas oryzae pv. Oryzae	Cas9	Kim et al., 2016	Agrobacterium tumefaciens	pHAtC	Increased resistance to Xoo
CRISPR/Cas9-targeted mutagenesis of the tomato susceptibility gene PMR4 for resistance against powdery mildew	Cas9	Liang et al., 2016	Agrobacterium tumefaciens	pAGM4723	Reduced susceptibility to O. neolycopersici
CRISPR/Sp Cas9-mediated double knockout of barley Microrchidia MORC1 and MORC6a reveals their strong involvement in plant immunity, transcriptional gene silencing and plant growth	Cas9	Kumar et al., 2018	Agrobacterium tumefaciens	CRISPR/ Sp Cas9	Increased resistance to biotrophic and necrotrophic fungi
CRISPRa-mediated transcriptional activation of the SlPR-1 gene in edited tomato plants	Cas9	Lowder et al., 2015	Agrobacterium tumefaciens	M12 (203-dCas9-VP64 + gRNAs); ST4 (203-dCas9-SET + gRNAs); 203 (pYPQ203).	Increase tolerance to Clavibacter michiganensis
CRISPR-Cas9 based suppression of Cotton Leaf Curl Virus in Nicotiana benthamina	Cas9	Mubarik et al., 2019	Agrobacterium tumefaciens	pHSE401	Increased tolerance to CLCuD
CRISPR-editing of sweet basil (Ocimum basilicum L.) homoserine kinase gene for improved downy mildew disease resistance	Cas9	Zhang et al., 2021	Agrobacterium tumefaciens	pRD321	Decrease susceptibility to DM
CRISPR-targeted mutagenesis of mitogen-activated protein kinase phosphatase 1 improves both immunity and yield in wheat	Cas9	Li et al., 2021	Agrobacterium tumefaciens	pBUE411	Increased resistance to rust caused by Puccinia striiformis f. sp. tritici (Pst) and powdery mildew caused by Blumeria graminis f. sp. tritici (Bgt)
CsMLO8/11 are required for full susceptibility of cucumber stem to powdery mildew and interact with CsCRK2 and CsRbohD	Cas9	Hu et al., 2017	Agrobacterium tumefaciens	pKSE402	Increased resistance to Powdery mildew (PM)
D-cysteine desulfhydrase DCD1 participates in tomato resistance against Botrytis cinerea by modulating ROS homeostasis	Cas9	Ma et al., 2015	Agrobacterium tumefaciens	pCAMBIA1300; pYLsgRNA	Increased susceptibility to B. cinerea
Demonstration of CRISPR/Cas9/sgRNA-mediated targeted gene modification in Arabidopsis, tobacco, sorghum and rice	Cas9	Mali et al., 2013	Agrobacterium tumefaciens	pCAMBIA 1302	Not applicable
Design of a bacterial speck resistant tomato by CRISPR/Cas9-mediated editing of SlJAZ2	Cas9	Brooks et al., 2014	Agrobacterium tumefaciens	Bsa_Bbs_tandem gRNA_pBS; pK7_CAS9-TPC_polylinker pBKS	Increased resistance to Pto DC3000
Development of broad virus resistance in non-transgenic cucumber using CRISPR/Cas9 technology	Cas9	Dafny-Yelin e Tzfira, 2007; Li et al., 2013; Nekrasov et al., 2013.	Agrobacterium tumefaciens	pRCS	Broad resistance to viruses (CVYV, ZYMV, PRSV-W)
Development of highly efficient resistance to Beet Curly Top Iran Virus (Becurtovirus) in sugar beet (B. vulgaris) via CRISPR/Cas9 System.	Cas9	Secgin et al., 2022	Agrobacterium tumefaciens	pBin19; pHSE401; pCBC-DT1T2; pCBC-DT2T3; pCBC-DT3T4	Almost complete viral resistance and inhibition of systemic infection
Different viral effectors suppress hormone-mediated antiviral immunity of rice coordinated by OsNPR1	Cas9	Cheng et al. 2017	Agrobacterium tumefaciens	pTCK303; pYLCRISPR/Cas9Pubi-H	Increased susceptibility to viruses
Differential quantitative requirements for NPR1 between basal immunityand systemic acquired resistance in Arabidopsis thaliana	Cas9	Xing et al., 2014	Agrobacterium tumefaciens	pHSE401	Resistance to Psm ES4326
Differential regulation of TNL - mediated immune signaling by redundant helper CNLs	Cas9	Wang et al., 2015	Agrobacterium tumefaciens	pCambia; pHEE401E	Increased susceptibility to disease against virulent and avirulent pathogens
Disruption of LLM9428/OsCATC represses starch metabolism and confers enhanced blast resistance in rice	Cas9	Xie et al., 2017	Agrobacterium tumefaciens	pYLCRISPR/Cas9P35S-H	Increased resistance to M. oryzae disease
Disruption of OsSEC3A increases salicylic acid content and induces plant defense responses in rice	Cas9	Lei et al., 2014	Agrobacterium tumefaciens	pCAMBIA1305	Increased resistance to M. oryzae
Disruption of the primary salicylic acid hydroxylases in rice enhances broad-spectrum resistance against pathogens	Cas9	Xie and Yang, 2013	Agrobacterium tumefaciens	SK-gRNA; pRGEB31; pMDC43; pRGEB31; pRGEB31-OsS5H1 or pRGEB31-OsS5H2	Broad-spectrum resistance
Dissecting the labdane-related diterpenoid biosynthetic gene clusters in rice reveals directional cross-cluster phytotoxicity	Cas9	Zhou et al., 2014	Agrobacterium tumefaciens	Uninformed	Increased resistance against Xoo PXO99
Distinct modes of manipulation of rice auxin response factor OsARF17 by different plant RNA viruses for infection	Cas9 (17Cas?)	Collum and Culver, 2016.	Agrobacterium tumefaciens	pCV1300	Increased susceptibility to RSV in rice
Diverse NLR immune receptors activate defence via the RPW 8‐NLR NRG 1	Cas9	Castel et al., 2018	Agrobacterium tumefaciens	pAGM4723 (CRISPR 1), Picsl4723 (CRISPR 2), pICSL4723 (CRISPR 3), pAGM4723 (CRISPR 4).	Increased resistance to oomycete through the cell death hypersensitivity response (HR)
Dual roles of GSNOR1 in cell death and immunity in tetraploid Nicotiana tabacum	Cas9	Horsch et al., 1985	Agrobacterium tumefaciens	AtU6-26-sgRNA-SK; pCAMBIA-1300-pYAO:Cas9, PMD19-T	Increased resistance to tobacco mosaic virus (TMV) and lower resistance to Pseudomonas syringae pv tomatoes DC3000
E3 ligase SlCOP1-1 stabilizes transcription factor SlOpaque2 and enhances fruit resistance to Botrytis cinerea in tomato	Cas9	Ma et al., 2015	Agrobacterium tumefaciens	pYLCRISPR/Cas9Pubi-H; pCambia1302	Increased susceptibility to B. cinerea
Editing homologous copies of an essential gene affords crop resistanceagainst two cosmopolitan necrotrophic pathogens	Cas9	Ding et al., 2018; Xie et al., 2015	Agrobacterium tumefaciens	pRGEB35	Increased resistance to B. cinerea and S. sclerotiorum
Editing miR482b and miR482c simultaneously by CRISPR/Cas9 enhanced tomato resistance to Phytophthora infestans	Cas9	Bi et al., 2020	Agrobacterium tumefaciens	pBI121	Increased resistance to P. infestans
Editing of TOM1 gene in tobacco using CRISPR/Cas9 confers resistance to Tobacco mosaic virus	Cas9	Xing et al., 2014	Agrobacterium tumefaciens	pHSE401	Increased resistance to TMV
Efficient targeted mutagenesis in allotetraploid sweet basil byCRISPR/Cas9	Cas9	Xing et al., 2014	Agrobacterium tumefaciens	pKSE401	Increased resistance to Arabdopsis downy mildew
Engineering broad-spectrum bacterial blight resistance by simultaneously disrupting variable TALE-binding elements of multiple susceptibility genes in rice.	Cas9	Zhou et al., 2014	Agrobacterium tumefaciens	pHZW-pthXo2	Increased broad-spectrum resistance to Xoo strains
Engineering broad-spectrum disease-resistant rice by editing multiple susceptibility genes	Cas9	Zhou et al., 2014	Agrobacterium tumefaciens	pUbi-Cas9	Increased resistance to Xoo and M. oryzae
Engineering broad-spectrum resistance to cotton leaf curl disease by CRISPR-Cas9 based multiplex editing in plants	Cas9	Mubarik et al., 2021	Agrobacterium tumefaciens	pHSE401	Increased resistance to CLCuV
Engineering canker-resistant plants through CRISPR/Cas9-targeted editing of the susceptibility gene CsLOB1 promoter in citrus	Cas9	Cong et al., 2013	Agrobacterium tumefaciens	pCas9-GN (pCas9/CsLOB1sgRNA)	Increased resistance to Xcc
Engineering of CRISPR/Cas9-mediated potyvirus resistance in transgene-free Arabidopsis plants	Cas9	Fauser et al., 2014	Agrobacterium tumefaciens	pDe-Cas9-sgAteIF(iso) 4E.	Increased resistance to Potyvirus
Engineering of rice varieties with enhanced resistances to both blast and bacterial blight diseases via CRISPR/Cas9	Cas9	Ma et al., 2015	Agrobacterium tumefaciens	pUN1301; pCAMBIA1300; pTCK303	Increased resistance to M. oryzae and bacterial rust
Engineering resistance against Tomato yellow leaf curl virus via the CRISPR/Cas9 system in tomato	Cas9	Tashkandi et al., 2018	Agrobacterium tumefaciens	pK2GW7	Resistance to TYLCV virus in N. benthamiana and tomato
Engineering smut resistance in maize by site-directed mutagenesis of LIPOXYGENASE 3	Cas9	Gerasimova et al., 2019	Agrobacterium tumefaciens	pNB104	Decreased susceptibility to U. maydis
Enhanced rice blast resistance by CRISPR/Cas9- targeted mutagenesis ofthe ERF transcription factor gene OsERF922	Cas9	Ma et al., 2015	Agrobacterium tumefaciens	pC-ERF922	Increased resistance to M. oryzae
Enhancing powdery mildew resistance in soybean by targeted mutation of MLO genes using the CRISPR/Cas9 system	Cas9	Bui et al., 2023	Agrobacterium tumefaciens	pBlu/gRNA; HBT-pcoCas9	Increased resistance to powdery mildew (Erysiphe diffusa) da soy
Ethylene-responsive factor ERF114 mediates fungal pathogen effector PevD1-induced disease resistance in Arabidopsis thaliana	Cas9	Cutler et al., 2000; Zuo et al., 2000	Agrobacterium tumefaciens	pBI101-promERF114; pER8-ERF114	Increased resistance to Pst DC3000
Evaluation of the CRISPR/Cas9 system for the development of resistance against Cotton leaf curl virus in model plants	Cas9	Mali et al., 2013	Agrobacterium tumefaciens	pHSE401, pKSE401	Increased resistance to CLCuV
Evolution of a guarded decoy protease and its receptor in solanaceous plants	Cas9	Belhaj, 2013; Doench et al., 2016; Nekrasov, 2013; Stemmer et al., 2015	Agrobacterium tumefaciens	pL2M-KAN-Cas9; Nb Pip1	Increased resistance to C. fulvum
Evolutionarily conserved 12-oxophytodienoate reductase trans-lncRNA pair affects disease resistance in tea (Camellia sinensis) via the jasmonic acid signaling pathway	Cas9	Jiang et al., 2024	Agrobacterium tumefaciens	pYLgRNA-AtU3d; pYLCRISPR/Cas9	Increased resistance to anthracnosis
Fine-tuning roles of Osa-miR159a in rice immunity against Magnaporthe oryzae and development	Cas9	Zhao et al., 2019	Agrobacterium tumefaciens	pCAMBIA1300 (35S)	Increased resistance to M. oryzae
Fol-milR1, a pathogenicity factor of Fusarium oxysporum, confers tomatowilt disease resistance by impairing host immune responses	Cas9	Gao et al., 2020	Agrobacterium tumefaciens	pTX041	Decreased susceptibility to Fol
Functional requirement of the Arabidopsis importin-alpha nucleartransport receptor family in autoimmunity mediated by the NLR protein SNC1	Cas9	Witte et al., 2004 ; Feys et al., 2005; García et al., 2010; Wang et al., 2015	Agrobacterium tumefaciens	pHEE401	Increased basal resistance to Pseudomonas syringae
Further analysis of barley MORC1 using a highly efficient RNA-guidedCas9 gene-editing system	Cas9	Ordon et al., 2017; Engler et al., 2014	Agrobacterium tumefaciens	pMGE, pDGE	Increased resistance to fungal pathogen disease
GbPP2C80 Interacts with GbWAKL14 to Negatively Co-Regulate Resistance to Fusarium and Verticillium wilt via MPK3 and ROS Signaling in Sea Island Cotton	Cas9	Zhao et al., 2024; Wang et al., 2017	Agrobacterium tumefaciens	pRGEB32-GhU6.9-NPT2	Increased resistance to Fusarium wilt (FW) and Verticillium wilt (VW) in cotton (GbWAKL14 gene knockout)
Gene diagnosis and targeted breeding for blast-resistant Kongyu 131 without changing regional adaptability	Cas9	Sun et al., 2017; Ma et al., 2015	Agrobacterium tumefaciens	pYLCRISPR/Cas9Pubi-H	Increased resistance to M. oryzae
Gene tagging via CRISPR-mediated homology-directed repair in cassava	Cas9	Čermák et al., 2017	Agrobacterium tumefaciens	pMOD_A0501	Confirms susceptibility to Xanthomonas
Gene targeting by the TAL effector PthXo2 reveals cryptic resistance gene for bacterial blight of rice	Cas9	Zhou et al ., 201	Agrobacterium tumefaciens	pCAMBIA1300; pUbi-Cas9;	Increased susceptibility to X. oryzae pv. Oryzae
Generation of virus-resistant potato plants by RNA genome targeting	Cas13a	Zhang et al., 2015	Agrobacterium tumefaciens	pP3, pCI, pNIb e pCP	Resistance to Potato virus Y (PVY)
Genetic mapping of a light-dependent lesion mimic mutant reveals the function of coproporphyrinogen III oxidase homolog in soybean	Cas9	Du et al., 2016; Zhao et al., 2016.	Agrobacterium tumefaciens	pCAMBIA3301; pFL	Increased resistance to P.syiae
Genome editing of a deoxynivalenol-induced transcription factor confers resistance to Fusarium graminearum in wheat	Cas9	Cui et al., 2019; Jiang et al,. 2013; Cui et al., 2019	Agrobacterium tumefaciens	pVB29	Decreased resistance to F. graminearum
Genome editing of eIF4E1 in tomato confers resistance to Pepper Mottle Virus	Cas9	Xing et al., 2014	Agrobacterium tumefaciens	pHSE401	Decreased resistance to F. graminearum
Genome editing of elite rice cultivar CO51 for bacterial leaf blight resistance	Cas9	Arulganesh et al., 2021	Agrobacterium tumefaciens	pRGEB32	Increased resistance to BLB
Genome editing of rice eIF4G loci confers partial resistance to rice black-streaked dwarf virus	Cas9	Xing et al., 2014	Agrobacterium tumefaciens	pHUE401	Increased specific partial resistance to RBSDV
Genome editing of the disease susceptibility gene CsLOB1 in citrusconfers resistance to citrus canker	Cas9	Jia and Wang, 2014	Agrobacterium tumefaciens	GFP-p1380N-Cas9/sgRNA: cslob1	Decreased susceptibility to Xcc
Genome-edited powdery mildew resistance in wheat without growth penalties	Cas9	Liang et al., 2017	Agrobacterium tumefaciens	pJIT163-Ubi; pCambia1300-35S	Robust disease resistance without undesirable pleiotropic effects.
Genome‐wide association study identifies an NLR gene that confers partial resistance to Magnaporthe oryzae in rice	Cas9	Zhou et al., 2014	Agrobacterium tumefaciens	Os04g53050-CRISPR-gRNA	Increased partial resistance to M. oryzae
Genome-wide characterization of jasmonates signaling components reveals the essential role of ZmCOI1a-ZmJAZ15 action module in regulating maize immunity to gibberella stalk rot	Cas9	Liu et al., 2020; Xing et al., 2014	Agrobacterium tumefaciens	pCAMBIA3301	Increased resistance to GSR
Highly efficient CRISPR/Cas9 mediated gene editing in Ocimum basilicum ‘FT Italiko’ to induce resistance to Peronospora belbahrii	Cas9	Čermák et al., 2017	Agrobacterium tumefaciens and Agrobacterium rhizogenes	pDirect_22C	Broad-spectrum resistance to mildew disease (MD)
Highly efficient generation of bacterial leaf blight-resistant and transgene-free rice using a genome editing and multiplexed selection system	Cpf1 (Cas12a)	Wang et al., 2017	Agrobacterium tumefaciens	pPG47::Bt1:Zm-aa1 e pLTP2::DsRed. pPG47	Increased resistance to bacterial rust
Highly efficient generation of Canker-Resistant sweet orange enabled byan improved CRISPR/Cas9 system	Cas9	Jia et al., 2016, 2017b; Huang et al., 2020	Agrobacterium tumefaciens	pXH1-CsU6-tRNA; PCXH2	Increased resistance to Xcc
Identification and characterization of maize ACD6-like gene revealZmACD6 as the maize orthologue conferring resistance to Ustilago maydis	Cas9	Zhang et al., 2019	Agrobacterium tumefaciens	pBUE411	Increased resistance to U. maydis
Identification and functional analysis of lncRNA by CRISPR/Cas9 during the cotton response to sap-sucking insect infestation.	Cas9	Wang et al., 2018	Agrobacterium tumefaciens	pRGEB32-GhU6.9-NPT II	Increased susceptibility to insect infestation
Identification of FERONIA-like receptor genes involved inrice-Magnaporthe oryzae interaction	Cas9	Huang et al., 2020	Agrobacterium tumefaciens	EX-Vector-FLR-1 a -16.	Increased resistance to M. oryzae
Identification of quantitative trait loci associated with resistance to Xanthomonas oryzae pv. oryzae pathotypes prevalent in South China	Cpf1 (Cas12a)	Wang et al., 2017	Agrobacterium tumefaciens	pCambia	Increased resistance to Xoo
Immunodiversity of the Arabidopsis ZAR1 NLR is conveyed by receptor-like cytoplasmic kinase sensors	Cas9	Xing et al., 2014	Agrobacterium tumefaciens	pCambia	Broad-spectrum immunity to P. syringae
Impairment of tomato WAT1 enhances resistance to vascular wilt fungi despite severe growth defects	Cas9	Liang et al., 2016; Weber et al., 2011	Agrobacterium tumefaciens	pICH; pAGM4723, pHellsgate8	Increased broad-spectrum resistance to vascular pathogens in tomato
Improved bacterial leaf blight disease resistance in the major elite Vietnamese rice cultivar TBR225 via editing of the OsSWEET14 promoter	Cas9	Herbert et al., 2020; Zhou et al. 2014	Agrobacterium tumefaciens	pUbi-Cas9; pENTR-sgRNA; pGEM-T	Increased resistance to BLB
Improvement of resistance to rice blast and bacterial leaf streak by CRISPR/Cas9-mediated mutagenesis of Pi21 and OsSULTR3;6 in rice (Oryza sativa L.)	Cas9	Zeng et al., 2018	Agrobacterium tumefaciens	CRISPR/Cas9. OsU6a e OsU6b	Increased resistance to M. oryzae and bacterial streak
Individual components of paired typical NLR immune receptors are regulated by distinct E3 ligases	Cas9	Wang et al., 2015	Agrobacterium tumefaciens	pCambia1305; GST-MUSE1; MUSE1 CDS	Increases resistance to H. arabidopsidis Noco2 and Psm ES4326
Induction of Xa10-like genes in rice cultivar Nipponbare confers disease resistance to rice bacterial blight	Cas9	Li et al., 2012; Ma et al., 2015	Agrobacterium tumefaciens	pYLCas9-Xa23-Ni	Increased broad-spectrum resistance to Xanthomonas spp
Jasmonate signaling enhances RNA silencing and antiviral defense in rice	Cas9	Miao et al., 2013	Agrobacterium tumefaciens	pEASY-Blunt-Simple, pENTR/D-TOPO	Increased susceptibility to RSV
Knockout of Pi21by CRISPR/Cas9 and iTRAQ-based proteomic analysis of mutants revealed new insights into M. oryzae resistance in elite rice line	Cas9	Ma et al., 2015	Agrobacterium tumefaciens	pYLCRISPR/Cas9Pubi-H	Increased resistance to M. oryzae
Knockout of SlbZIP68 reduces late blight resistance in tomato	Cas9	Yang et al., 2023	Agrobacterium tumefaciens	VK005-6	Decrease in tomato resistance to P. infestans
Knockout of the lignin pathway gene BnF5H decreases the S/G lignin compositional ratio and improves Sclerotinia sclerotiorum resistance in Brassica napus	Cas9	Cao et al., 2022	Agrobacterium tumefaciens	PEASTY-T 1	Increased resistance to S. sclerotiorum
Large chromosomal deletions and heritable small genetic changes induced by CRISPR/Cas9 in rice	Cas9	Jiang et al., 2013	Agrobacterium tumefaciens	pCAMBIA1300; pUbi	Not applicable
Large-scale identification and functional analysis of NLR genes in blast resistance in the Tetep rice genome sequence	Cas9	Wang et al., 2019	Agrobacterium tumefaciens	pCAMBIA1300	Increased resistance to M. oryzae
Less is more: CRISPR/Cas9-based mutations in DND1 gene enhance tomato resistance to powdery mildew with low fitness costs	Cas9	Santillán Martínez et al., 2020	Agrobacterium tumefaciens	pAGM4723	Increades resistance to powdery mildew (PM) in tomato
LML1, encoding a conserved eukaryotic release factor 1 protein, regulates cell death and pathogen resistance by forming a conserved complex with SPL33 in rice	Cas9	Zhang et al.; 2014; Ma et al., 2015	Agrobacterium tumefaciens	pYLCRISPR	Increased resistance to M. oryzae and bacterial rust
Loss of function of a DMR6 ortholog in tomato confers broad-spectrumdisease resistance	Cas9	Thomazella et al., 2021	Agrobacterium tumefaciens	pPZP200	Increased resistance against different types of pathogens (bacteria, oomycetes and fungi)
Loss of function of CRT1a (calreticulin) reduces plant susceptibility to Verticillium longisporum in both Arabidopsis thaliana and oilseed rape (Brassica napus)	Cas9	Li et al., 2013	Agrobacterium tumefaciens	pGWB401	Decreased susceptibility to V. longisporum
Loss-of-function mutations in WRKY22 and WRKY25 impair stomatal-mediated immunity and PTI and ETI responses against Pseudomonas syringae pv. Tomato	Cas9	Jacobs et al., 2017	Agrobacterium tumefaciens	p201N:Cas9	Increased resistance to P. syringae
Magnaporthe oryzae effector AvrPik-D targets a transcription factor WG7 to suppress rice immunity	Cas9	Yang et al., 2024	Agrobacterium tumefaciens	pCXUN	Increases resistance to M. oryzae (WG7 knockout mutants)
Mapping and characterization of the Rx3 gene for resistance to Xanthomonas euvesicatoria pv. euvesicatoria race T1 in tomato	Cas9	Xing et al., 2014	Agrobacterium tumefaciens	pCAMBIA1300	Increased resistance to Xanthomonas
MdMAPKKK1 regulates apple resistance to Botryosphaeria dothidea by Interacting with MdBSK1	Cas9	Xing et al., 2014	Agrobacterium tumefaciens	pCAMBIA1301	Increased resistance to B. dothidea
Methyl salicylate glucosylation regulates plant defense signaling and systemic acquired resistance	Cas9	Chen et al., 2019	Agrobacterium tumefaciens	pBI121	Increased susceptibility to P. syringae
Mimicking natural polymorphism in eIF4E by CRISPR-Cas9 base editing is associated with resistance to potyviruses	Cas9	Bastet et al., 2019	Agrobacterium tumefaciens	pDONR207	Increased resistance to ClYVV
miR2118 negatively regulates bacterial blight resistance through targeting several disease resistance genes in rice	Cas9	Zhu et al., 2023	Agrobacterium tumefaciens	pUbi: SpCas9	Increased resistance to bacterial rust in rice
miR395-regulated sulfate metabolism exploits pathogen sensitivity to sulfate to boost immunity in rice	Cas9	Ma et al., 2015	Agrobacterium tumefaciens	pCAMBIA1381	Increased broad-spectrum resistance to Xanthomonas spp
miR398b and AtC2GnT form a negative feedback loop to regulate Arabidopsis thaliana resistance against Phytophthora parasitica	Cas9	Mao et al., 2013	Agrobacterium tumefaciens	PCXSN	Increased resistance to P. parasitica
Modulation of plant salicylic acid-associated immune responses via glycosylation of dihydroxybenzoic acids	Cas9	Feng et al., 2013; Li et al., 2013	Agrobacterium tumefaciens	pBI121	Increased resistance to P. syringae
Molecular characterization of differences between the tomato immune receptors flagellin sensing 3 and flagellin sensing 2(1)({[}OPEN])	Cas9	Jacobs et al., 2017 ; Zhang et al., 2020b	Agrobacterium tumefaciens	pPZP200	Fls3 and Fls2 contribute to Pst resistance in tomato
Molecular dissection of rice phytohormone signaling involved in resistance to a piercing-sucking herbivore	Cas9	Ma et al., 2015	Agrobacterium tumefaciens	pYLCRISPR/Cas9Pubi-H	Increased resistance to leafhopper (HBP)
Multiomics analysis of a resistant European turnip ECD04 during clubroot infection reveals key hub genes underlying resistance mechanism	Cas9	Ma et al., 2015	Agrobacterium tumefaciens	pYLCRISPR/Cas9	Increased resistance to clubroot in B. napus
Multiple genes recruited from hormone pathways partition maize diterpenoid defences	Cas9	Ding et al., 2019	Agrobacterium tumefaciens	pLIFE33; pETDuet-1	Resistance to Fusarium stem rot in corn by Ent -isokaurene
Multiplex CRISPR/Cas9‐mediated metabolic engineering increases soya bean isoflavone content and resistance to soya bean mosaic virus	Cas9	Zhang et al., 2020	Agrobacterium rhizogenes	pGmUbi-Cas9-4XsgR	Increased resistance to SMV
Mutagenesis of the melon Prv gene by CRISPR/Cas9 breaks papaya ringspot virus resistance and generates an autoimmune allele with constitutive defense responses	Cas9	Dahan-Meir et al., 2018; Sarrion-Perdigones et al., 2014; Vazquez-Vilar et al., 2016 ;	Agrobacterium tumefaciens	pGEM-T-easy;	Increased resistance to PRSV
Mutation in rice abscisic acid2 results in cell death, enhanced disease-resistance, altered seed dormancy and development	Cas9	Ma et al., 2015	Agrobacterium tumefaciens	pBWA (V) H-cas9i2-lmm9150	Increased resistance to bacterial and sudden rice diseases
Mutation introduced in DDTFR10/A gene of ethylene response element-binding protein (EREBP) family through CRISPR/Cas9 genome editing confers increased Fusarium wilt tolerance in tomato	Cas9	Ma et al., 2015	Agrobacterium tumefaciens	pYLCRISPR/Cas9Pubi-B	Decreased susceptibility to Fusarium wilt
Mutations in two aphid-regulated β-1,3-glucanase genes by CRISPR/Cas9 do not increase barley resistance to Rhopalosiphum padi L	Cas9	Lawrenson and Harwood, 2019	Agrobacterium tumefaciens	Uninformed	Increased resistance to R. padi
Mutations introduced in susceptibility genes through CRISPR/Cas9 genome editing confer increased late blight resistance in potatoes	Cas9	Čermák et al., 2017	Agrobacterium tumefaciens	pDIRECT_22C	Increased resistance to late blight
Mutations of two FERONIA-like receptor genes enhance rice blast resistance without growth penalty	Cas9	Ma et al., 2015	Agrobacterium tumefaciens	pYLCRISPR/Cas9Pubi-H	Increased resistance to M. oryzae
Natural variation in BnaA07.MKK9 confers resistance to Sclerotinia stem rot in oilseed rape	Cas9	Ma et al., 2015	Agrobacterium tumefaciens	PMDC83; pYLCRISPR/Cas9	Increased resistance to Sclerotinia stem rot (SSR) in oilseed rape
NBS-LRR protein Pik-H4 interacts with OsBIHD1 to balance rice blast resistance and growth by coordinating ethylene-brassinosteroid pathway	Cas9	Ma et al., 2016	Agrobacterium tumefaciens	pYLCRISPR/Cas9Pubi-Hi	Increased resistance to M. oryzae
Necessity of rice resistance to planthoppers for OsEXO70H3 regulating SAMSL excretion and lignin deposition in cell walls	Cas9	Ma et al., 2015	Agrobacterium tumefaciens	pYLCRISPR/Cas9Pubi-H	Decreased resistance to BPH
Nematode RALF-like 1 targets soybean malectin-like receptor kinase to facilitate parasitism	Cas9	Wang et al., 2020	Agrobacterium tumefaciens	VK005-04-soU6-2-GmUbi3	Increased resistance against M. incognita
New insights into bsr-d1-mediated broad-spectrum resistance to rice blast	Cas9	Zhu et al., 2020	Agrobacterium tumefaciens	pBGK032	Decreased resistance to M. oryzae
NLR mutations suppressing hybrid immune incompatibility and their effects on disease resistance	Cas9	Fauser et al., 2014	Agrobacterium tumefaciens	pEn-Chimera	Mutations do not compromise resistance to Hyaloperonospora arabidopsidis (Hpa Gw) (candidate RPP7 gene in Ler resistance to Hpa Gw).
Novel alleles of rice eIF4G generated by CRISPR/Cas9-targeted mutagenesis confer resistance to Rice tungro spherical virus	Cas9	Heigwer et al., 2014	Agrobacterium tumefaciens	pCas9-eIF4G-gRNA1, pCas9-eIF4G-gRNA2 and pCas9-eIF4G-gRNA3	Increased resistance to RTSV
Novel mutant alleles reveal a role of the extra-large G protein in rice grain filling, panicle architecture, plant growth, and disease resistance	Cas9	Xie et al., 2014	Agrobacterium tumefaciens	pRGEB32	Hypersensitivity to pathogens
NtAGO1 positively regulates the generation and viral resistance of dark green islands in Nicotiana tabacum	Cas9	Xing et al., 2014.	Agrobacterium tumefaciens	pCambia	Inhibition of CMV infection and increased number of DGIs
NtCycB2 negatively regulates tobacco glandular trichome formation, exudate accumulation, and aphid resistance	Cas9	Gao et al. 2015	Agrobacterium tumefaciens	pCXSN	Increased resistance to aphids, inhibition of CMV infection and increased number of DGIses
Nucleoredoxin gene SINRX1 negatively regulates tomato immunity by activating SA signaling pathway	Cas9	Brooks et al., 2014; Cha et al., 2022	Agrobacterium tumefaciens	pAGM4723	Increased resistance to Psm and A. brassicicola
Os ACL‐A2 negatively regulates cell death and disease resistance in rice	Cas9	Ma et al., 2015	Agrobacterium tumefaciens	pCAMBIA1300	Increased resistance to bacterial disease (Xanthomonas oryzae pv. oryzae PXO99 A and PXO341)
OsACA9, an Autoinhibited Ca2+-ATPase, Synergically Regulates Disease Resistance and Leaf Senescence in Rice	Cas9	Wang et al., 2024	Agrobacterium tumefaciens	BGK03	Increased resistance to both rice bacterial blight (BB) and bacterial leaf streak (BLS)
Osa-miR398b increases H2O2 production and rice blast resistance through multiple superoxide dismutases	Cas9	Cong et al., 2013; Feng et al., 2013	Agrobacterium tumefaciens	pBGK032; pCAMBIA1300	Increased susceptibility to CCSD and increased resistance to CSD1, CSD2 and SODX, for M. oryzae
OsbHLH057 targets the AATCA cis-element to regulate disease resistance and drought tolerance in rice	Cas9	Ma and Liu, 2016	Agrobacterium tumefaciens	pYLCRISPR-Cas9-MH	Increased resistance to rice diseases and increased tolerance to drought
OsCAMTA3 Negatively Regulates Disease Resistance to Magnaporthe oryzae by Associating with OsCAMTAPL in Rice	Cas9	Yu et al., 2024	Agrobacterium tumefaciens	BGK03	Increased resistance to rice blast disease
OsCUL3a-associated molecular switches have functions in cell metabolism, cell death, and disease resistance	Cas9	Wang et al., 2015	Agrobacterium tumefaciens	pC1300-Cas9	Increased resistance to Xoo and suppressed panicle growth
OsExo70B1 positively regulates disease resistance to Magnaporthe oryzae in rice	Cas9	Lu et al., 2017	Agrobacterium tumefaciens	BGK03	Increased resistance to M. oryzae
OsHsfB4d binds the promoter and regulates the expression of OsHsp18.0-CI to resistant against Xanthomonas Oryzae	Cas9	Ma et al., 2015	Agrobacterium tumefaciens	pYLCRISPR/Cas9-MH	Susceptibility to BLS and BB in rice
OsMAPK6 phosphorylates a zinc finger protein OsLIC to promote downstream OsWRKY30 for rice resistance to bacterial blight and leaf streak	Cas9	Ma et al., 2016	Agrobacterium tumefaciens	pYLCRISPR/Cas9	Increased resistance to Xoo and Xoc
OsPG1 encodes a polygalacturonase that determines cell wall architecture and affects resistance to bacterial blight pathogen in rice	Cas9	Cao et al., 2021	Agrobacterium tumefaciens	pCAMBIA1300	Increased resistance to Xoo
OsTGAL1 suppresses the resistance of rice to bacterial blight disease by regulating the expression of salicylic acid glucosyltransferase OsSGT1	Cas9	Ma et al., 2016	Agrobacterium tumefaciens	pYLCRISPR/Cas9-MB	Increased susceptibility to Xoo
OsVQ1 links rice immunity and flowering via interaction with a mitogen-activated protein kinase OsMPK6	Cas9	Ma et al., 2021	Agrobacterium tumefaciens	pU1301	Increased resistance to Xanthomonas oryzae pathovars
OsWRKY93 dually functions between leaf senescence and in response to biotic stress in rice	Cas9	Li et al., 2021	Uninformed	Uninformed	Increased resistance to M. oryzae
Pathogen-inducible OsMPKK10. 2-OsMPK6 cascade phosphorylates the Raf-like kinase OsEDR1 and inhibits its scaffold function to promote rice disease resistance	Cas9	He et al., 2017	Agrobacterium tumefaciens	pCXUN-Cas9	Increased resistance to Xoc
Phosphorylation and ubiquitination of OsWRKY31 are integral to OsMKK10-2-mediated defense responses in rice	Cas9	Liu et al., 2016	Agrobacterium tumefaciens	pCAMBIA1301, pOsCas9, DR5:GUS	Increased resistance to M. oryzae
Phytophthora sojae effector PsAvh113 associates with the soybean transcription factor GmDPB to inhibit catalase-mediated immunity	Cas9	Zhang et al., 2019	Agrobacterium rhizogenes	pFGC5941, pBI121 ou pBI101 e pGES201 - Soja.	Increased susceptibility to P.syae
Pi5 and Pii paired NLRs are functionally exchangeable and confer similar disease resistance specificity	Cas9	Miao et al., 2013	Agrobacterium tumefaciens	Exo70F3 CRISPR/Cas9	Rice M. oryzae resistance when mediated by Pii
Plant elicitor peptide signalling confers rice resistance to piercing‐sucking insect herbivores and pathogens	Cas9	Ma and Liu, 2016	Agrobacterium tumefaciens	pYLCRISPR/ Cas9 -Mtmono	Increased resistance to BPH
Plant hypersensitive induced reaction protein facilitates cell death induced by secreted xylanase associated with the pathogenicity of Sclerotinia sclerotiorum	Cas9	Wang et al., 2024	Agrobacterium tumefaciens	p7N-TRNA	Decreased susceptibility to S. sclerotiorum
Precise CRISPR-Cas9 mediated genome editing in super basmati rice for resistance against bacterial blight by targeting the major susceptibility gene.	Cas9	Xie et al., 2015	Agrobacterium tumefaciens	pRGEB32	Increased resistance to Xoo
Pseudomonas syringae activates ZAT18 to inhibit salicylic acidaccumulation by repressing EDS1 transcription for bacterial infection	Cas9	Yin et al., 2017	Agrobacterium tumefaciens	pCambia1391	Increased resistance to P. syringae
Rapid generation of a transgene-free powdery mildew resistant tomato by genome deletion	Cas9	Brooks et al., 2014	Agrobacterium tumefaciens	Uninformed	Resistance to the fungal pathogen of powdery mildew
Receptor-like cytoplasmic kinases directly link diverse pattern recognition receptors to the activation of mitogen-activated protein kinase cascades in Arabidopsis	Cas9	Yan et al., 2015	Agrobacterium tumefaciens	pCAMBIA1300; RBS1	Increased susceptibility to P. syringae DC3000 and B. cinerea
Reduced fire blight susceptibility in apple cultivars using a high-efficiency CRISPR/Cas9-FLP/FRT-based gene editing system	Cas9	Malnoy et al., 2016	Agrobacterium tumefaciens	p9-C-HS-D4	Decreased susceptibility to apple fire blight disease
Repressed OsMESL expression triggers reactive oxygen species-mediated broad-spectrum disease resistance in rice	Cas9	Hu et al., 2021	Agrobacterium tumefaciens	pC2301	Increased resistance to Xoo, R. solani and M. oryzae
Resistance of rice to insect pests mediated by suppression of serotonin biosynthesis	Cas9	Xu et al., 2014	Agrobacterium tumefaciens	pHun4c12	Broad-spectrum resistance to rice insect pests
Rice diterpenoid phytoalexins are involved in defence against parasitic nematodes and shape rhizosphere nematode communities	Cas9	Mikami et al., 2015	Agrobacterium tumefaciens	pU6gRNA	Increased susceptibility to M. graminicola
Rice glutaredoxin GRXS15 confers broad-spectrum resistance to Xanthomonas oryzae pv. oryzae and Fusarium fujikuroi	Cas9	Zhou et al., 2014	Agrobacterium tumefaciens	pENTR4-gRNA e pBY02Cas9	Increased resistance to Xoo and F. fujikuroi
RNA virus interference via CRISPR/Cas13a system in plants	Cas13a	Aman et al., 2018	Agrobacterium tumefaciens	pK2GW7	TuMV virus interference
Role of the tomato fruit ripening regulator MADS-RIN in resistance to Botrytis cinerea infection	Cas9	Li et al., 2020	Agrobacterium tumefaciens	AtU3d e AtU3b ( Li et al. 2020)	Increased resistance to B. cinerea infection in ripening fruits
Roles of DEMETER in regulating DNA methylation in vegetative tissues andpathogen resistance	Cas9	Feng et al., 2018	Agrobacterium tumefaciens	pCDC45-Cas9	Increased susceptibility to bacterial and fungal pathogens.
Roq1 mediates recognition of the Xanthomonas and Pseudomonas effector proteins XopQ and HopQ1	Cas9	Shimada et al., 2010; Jinek et al., 2012	Agrobacterium tumefaciens	pFast-G04	Increased resistance to Xanthomonas and Pseudomonas
RPW8.1 enhances the ethylene-signaling pathway to feedback-attenuate its mediated cell death and disease resistance in Arabidopsis	Cas9	Wang et al., 2015	Agrobacterium tumefaciens	pHEE401E	Decreased resistance to diseases
RRM transcription factors interact with NLRs and regulate broad-spectrum blast resistance in rice	Cas9	Ma et al., 2015	Agrobacterium tumefaciens	PUN1301- pUbi-GFP	Full M. oryzae resistance
SAPK10-mediated phosphorylation on WRKY72 releases its suppression on jasmonic acid biosynthesis and bacterial blight resistance	Cas9	Ma et al., 2015	Agrobacterium tumefaciens	pYLgRNA-OsU3	Decreased susceptibility Xoo
Screening and functional characterization of candidate resistance genes to powdery mildew from Dasypyrum villosum#4 in a wheat line Pm97033	Cas9	Ma et al., 2015	Agrobacterium tumefaciens	pWMB201, BSMV:γ e BSMV: TaPDS, pYLCRISPR / Cas9Pubi-B	Increased resistance to PM
Selective autophagic receptor NbNBR1 prevents NbRFP1-mediated UPS-dependent degradation of βC1 to promote geminivirus infection	Cas9	Zhou et al., 2021	Agrobacterium tumefaciens	BKG01; PVX	Decreased susceptibility to geminivirus
Silencing of Dicer-like protein 2a restores the resistance phenotype inthe rice mutant, sxi4 (suppressor of Xa21-mediated immunity 4)	Cas9	Chern et al., 2012; Chern et al., 2005	Agrobacterium tumefaciens	pENTR/L16 (modified pENTR/D); pCambia2300	Resistance to Xoo
Simultaneous editing of two copies of Gh14-3-3d confers enhanced transgene-clean plant defense against Verticillium dahliae in allotetraploid upland cotton	Cas9	Ma et al., 2015	Agrobacterium tumefaciens	pYLCRISPR/Cas9-NDB	Increased resistance to Verticillium dahliae
Simultaneous modification of three homoeologs of TaEDR1 by genomeediting enhances powdery mildew resistance in wheat	Cas9	Jinek et al., 2012	Agrobacterium tumefaciens	pJIT163-Ubi-Cas9; pEASY-blunt	Increased resistant to powdery mildew
SPR9 encodes a 60 S ribosomal protein that modulates panicle spreading and affects resistance to false smut in rice (Oryza sativa. L)	Cas9	Xie et al., 2014 and Uninformed	Uninformed	Uninformed	Incresed resistance to RFS
Studies on the temporal, structural, and interacting features of the clubroot resistance gene Rcr1 using CRISPR/Cas9-based systems	Cas9	Hu and Yu, 2024	Agrobacterium tumefaciens	pHHCGR-Hsp18.2	Resistance to clubroot
Tal2b targets and activates the expression of OsF3H(03g) to hijackOsUGT74H4 and synergistically interfere with rice immunity	Cas9	Ma et al., 2016	Agrobacterium tumefaciens	Uninformed	Deacresed susceptibility to Xoo and Xoc
Tal2c activates the expression of OsF3H(04g) to promote infection as a redundant TALE of Tal2b in Xanthomonas oryzae pv. oryzicola	Cas9	Ma et al., 2016; Xue et al., 2019	Agrobacterium tumefaciens	pYLCRISPR/Cas9-MH	Increased susceptibility to Xanthomonas strains
TALE-triggered and iTALE-suppressed Xa1-mediated resistance to bacterial blight is independent of rice transcription factor subunits OsTFIIAγ1 or OsTFIIAγ5	Cas9	Zhou et al., 2014	Agrobacterium tumefaciens	pMD18-T	Resistance to bacterial blight in rice
Targeted knockout of early nodulin-like 3 (MusaENODL3) gene in banana reveals its function in resistance to Xanthomonas wilt disease	Cas9	Ntui et al., 2020	Agrobacterium tumefaciens	pYPQ; pMDC32	Resistance to banana Xanthomonas wilt (BXW) disease
Targeting of SPCSV-RNase3 via CRISPR-Cas13 confers resistance against sweet potato virus disease	Cas13	Wang et al., 2020	Agrobacterium tumefaciens	pRI201-NA, pCambia1380, pCambia0390	Resistance against sweet potato virus disease (SPVD)
TaUAM3, a UDP-Ara mutases protein, positively regulates wheat resistance to the stripe rust fungus	Cas9	Huang et al., 2023	Agrobacterium tumefaciens	VK005-06	Increased susceptibility to Pst
The Arabidopsis thaliana gene AtERF019 negatively regulates plant resistance to Phytophthora parasitica by suppressing PAMP-triggered immunity	Cas9	Feng et al., 2013	Agrobacterium tumefaciens	pCXSN	Increased resistance to P. parasitica
The ATP-binding cassette transporter OsPDR1 regulates plant growth andpathogen resistance by affecting jasmonates biosynthesis in rice	Cas9	Miao et al., 2013	Agrobacterium tumefaciens	pOs-sgRNA	Decreased resistance to bacterial diseases
The calmodulin-binding protein IQM1 interacts with CATALASE2 to affect pathogen defense	Cas9	Su et al., 2018; Ma and Liu, 2016	Agrobacterium tumefaciens	pYLCRISPR/Cas9P35S-N	Increased resistance to B. cinerea
The cotton MYB33 gene is a hub gene regulating the trade-off between plant growth and defense in Verticillium dahliae infection	Cas9	Guang et al., 2024; Zhang et al., 2018	Agrobacterium tumefaciens	pTRV2; pCAMBIA1302; pYLCRISPR/Cas9-H	Increased resistance to V. dahliae
The E3 ubiquitin ligase RING1 interacts with COP9 Signalosome Subunit 4 to positively regulate resistance to root-knot nematodes in Solanum lycopersicum L.	Cas9	Lei et al., 2014; Razzaq et al., 2019	Agrobacterium tumefaciens	AtU6-sgRNA-AtUBQ-Cas9; pCAMBIA1301	Increased resistance to RKNs
The glycosyl transferase UGT76B1 modulates N-hydroxy-pipecolic acidhomeostasis and plant immunity	Cas9	Xing et al., 2014	Agrobacterium tumefaciens	pCBC-DT1T2; pHEE401	Increased disease resistance against biotrophic pathogens
The IMMUNE-ASSOCIATED NUCLEOTIDE-BINDING 9 protein is a regulator of basal immunity in Arabidopsis thaliana	Cas9	Feng et al., 2013	Agrobacterium tumefaciens	pCAS9	Increased resistance to P. syringae
The intracellular nucleotide-binding leucine-rich repeat receptor (SlNRC4a) enhances immune signalling elicited by extracellular perception	Cas9	Minkenberg and Yang, 2015	Agrobacterium tumefaciens	pMR286	Increase in plant immunity
The jasmonate-induced bHLH gene SlJIG functions in terpene biosynthesis and resistance to insects and fungus	Cas9	Li et al., 2020	Agrobacterium tumefaciens	pBSE401	Decreased resistance to H. armigera and B. cinerea
The lncRNA20718-miR6022-RLPs module regulates tomato resistance to Phytophthora infestans	Cas9	Hong et al., 2021	Agrobacterium tumefaciens	pBI121; TRV	Increased susceptibility (silencing of Sl-lncRNA20718) or increased resistance (silencing of Sl-miR6022) of tomato to P. infestans
The Mediator kinase module serves as a positive regulator of salicylic acid accumulation and systemic acquired resistance	Cas9	Wang et al., 2015	Uninformed	pHEE401E	Deacrease in plant immunity
The novel pathogen-responsive glycosyltransferase UGT73C7 mediates the redirection of phenylpropanoid metabolism and promotes SNC1-dependent Arabidopsis immunity	Cas9	Feng et al ., 2013	Agrobacterium tumefaciens	BGK01	Increased resistance to P. syringae
The OsMPK15 negatively regulates Magnaporthe Oryza and Xoo disease resistance via SA and JA signaling pathway in rice.	Cas9	Hong et al., 2019	Uninformed	pCAMBIA 1301	Increased resistance to Xoo and M. oryzae
The OsSGS3-tasiRNA-OsARF3 module orchestrates abiotic-biotic stress response trade-off in rice	Cas9	Ma et al., 2015	Agrobacterium tumefaciens	pYLCRISPR; PUN1301, pTCK303;	Increase resistance to Xoo and M. oryzae (OsARF3a/b e OsARF3la/lb), decreases resistance to these pathogens (gene OsSGS3a/b)
The Raf-like kinase Raf36 negatively regulates plant resistance against the oomycete pathogen Phytophthora parasitica by targeting MKK2	Cas9	Tsutsui and Higashiyama, 2016	Agrobacterium tumefaciens	pKI1.1R	Increased resistance to P. parasitica
The receptor-like cytoplasmic kinase BSR1 mediates chitin-induceddefense signaling in rice cells	Cas9	Mikami et al., 2015	Agrobacterium tumefaciens	pZH_gYSA_MMCas9	Increased resistance to M. oryzae fungus
The rice blast resistance gene Ptr encodes an atypical protein required for broad-spectrum disease resistance	Cas9	Xie et al., 2014	Agrobacterium tumefaciens	pRGEB32, pKO-Ptr	Broad-spectrum M. oryzae resistance in rice
The rice heavy metal transporter OsNRAMP1 regulates disease resistance by modulating ROS homeostasis	Cas9	Ma et al., 2015	Agrobacterium tumefaciens	pYLCRISPR/Cas9	Increased broad-spectrum resistance to bacterial and fungal pathogens
The rice miR171b--SCL6-IIs module controls blast resistance, grain yield, and flowering	Cas9	Li et al., 2017	Agrobacterium tumefaciens	pCAMBIA1300	Increased resistance to M. oryzae
The rice Raf-like MAPKKK OsILA1 confers broad-spectrum resistance to bacterial blight by suppressing the OsMAPKK4-OsMAPK6 cascade	Cas9	Ma et al., 2021	Agrobacterium tumefaciens	pCXUN-Cas9	Increased resistance to Xoo
The soybean Rfg1 gene restricts nodulation by Sinorhizobium fredii USDA193	Cas9	Xing et al., 2014	Agrobacterium rhizogenes	pHSE401	Increased broad-spectrum resistance to S. fredii and B. japonicum strains
The transcription factor MYB115 contributes to the regulation of proanthocyanidin biosynthesis and enhances fungal resistance in poplar	Cas9	Ma et al., 2015	Agrobacterium tumefaciens	pYLCRIPSR/ Cas9	Increased susceptibility to D. gregaria
The truncated TNL receptor TN2-mediated immune responses require ADR1function	Cas9	Wang et al., 2015	Agrobacterium tumefaciens	pHEC401	Increased ADR1s-dependent resistance to G. cichoracearum and Pto DC3000
The UDP-glycosyltransferase gene OsUGT706E2 negatively regulates rice tolerance to blast disease and abiotic stresses	Cas9	Ma et al., 2015	Agrobacterium tumefaciens	1300-ubi-GFP; pYLCRISPR/Cas9Pubi-B	Increased tolerance to blast disease (Knockout of OsUGT706E2)
The unconventional resistance protein PTR recognizes the Magnaporthe oryzae effector AVR-Pita in an allele-specific manner	Cas9	Miao et al., 2013	Agrobacterium tumefaciens	pOS-sgRNA; pOS-CAS9	Susceptibility to rice blast by M. oryzae
The WRKY transcription factors PtrWRKY18 and PtrWRKY35 promote Melampsora resistance in Populus	Cas9	Ma et al., 2015	Agrobacterium tumefaciens	pYLCRIPSR/Cas9	Increased resistance to Melampsora
The Xa7 resistance gene guards the rice susceptibility gene SWEET14 against exploitation by the bacterial blight pathogen	Cas9	Zhou et al., 2014	Agrobacterium tumefaciens	pBY02-Cas9-GW	Decreased susceptibility to diseases
Tomato and cotton G protein beta subunit mutants display constitutive autoimmune responses.	Cas9	Liu et al., 2015	Agrobacterium tumefaciens	pCAMBIA1300	Increased resistance to Pathogens
Tomato LysM receptor kinase 4 mediates chitin-elicited fungal resistance in both leaves and fruit	Cas9	Wang et al., 2022	Agrobacterium tumefaciens	pGWB5; pGWB3; pGWB14; pGWB17; pUC19-GW Myc; pUC19-GW HA; pAMPAT- YFPn/YFPc; pTRV2; pDEST15	Increased susceptibility to B. cinerea
Tomato protein Rx4 mediates the hypersensitive response to Xanthomonas euvesicatoria pv. perforans race T3	Cas9	Xing et al., 2014	Agrobacterium tumefaciens	pCAMBIA	Increased resistance to X. euvesicatoria pv. perforans raceT3
Tomato SlPUB24 enhances resistance to Xanthomonas euvesicatoria pv. perforans race T3	Cas9	Xing et al., 2014	Agrobacterium tumefaciens	pCAMBIA	Increased susceptibility to X. euvesicotoria pv. perforans race T3
Tomato wall-associated kinase SlWak1 depends on Fls2/Fls3 to promote apoplastic immune responses to Pseudomonas syringae	Cas9	Jacobs et al., 2017	Agrobacterium tumefaciens	p201N:Cas9	Increased susceptibility to Pst
Towards developing resistance to chickpea chlorotic dwarf virus through CRISPR/Cas9-mediated gene editing using multiplexed gRNAs.	Cas9	Lowder et al., 2015	Agrobacterium tumefaciens	pYPQ	Resistance to CpCDV
Transcriptional regulation of miR528 by OsSPL9 orchestrates antiviral response in rice	Cas9	Miao et al., 2013	Agrobacterium tumefaciens	pCam2300	Increased resistance to RSV
Transcriptional repression of TaNOX10 by TaWRKY19 compromises ROS generation and enhances wheat susceptibility to stripe rust	Cas9	Wang et al., 2014	Agrobacterium tumefaciens	pCAMBIA	Resistance to Pst
Two adjacent NLR genes conferring quantitative resistance to clubroot disease in Arabidopsis are regulated by a stably inherited epiallelic variation	Cas9	Chauvin et al., 2021	Agrobacterium tumefaciens	pDe-Cas9	Increased susceptibility to clubroot Plasmodiophora brassicae
Two unequally redundant "helper" immune receptor families mediate Arabidopsis thaliana intracellular "sensor" immune receptor functions	Cas9	Castel et al., 2019; Bonardi et al., 2011	Agrobacterium tumefaciens	pAGM4723; pICSL4723; pICH	Increased susceptibility for the adr1 triple mutant to Psm
Unveiling the mechanism of broad-spectrum blast resistance in rice: The collaborative role of transcription factor OsGRAS30 and histone deacetylase OsHDAC1	Cas9	Hou et al., 2024	Agrobacterium tumefaciens	pYLsgRNA-OsU6; pYLCRISPR/Cas9Pubi-H	Increased susceptibility to rice blast
Using multiplexed crispr/cas9 for suppression of cotton leaf curl virus	Cas9	Khan et al., 2019	Agrobacterium tumefaciens	pHSE401/pKSE401	Incrased resistance to CLCuV
Ustilaginoidea virens-secreted effector Uv1809 suppresses rice immunity by enhancing OsSRT2-mediated histone deacetylation	Cas9	Uninformed	Agrobacterium tumefaciens	Uninformed	Broad-spectrum resistance to rice pathogens
Validation of barley 2OGO gene as a functional orthologue of Arabidopsis DMR6 gene in Fusarium head blight susceptibility	Cas9	Feng et al., 2013	Agrobacterium tumefaciens	pRD207	Increased susceptibility to F. graminearum
Virus-induced CRISPR-Cas9 system improved resistance against tomato yellow leaf curl virus	Cas9	Ali et al., 2015	Agrobacterium tumefaciens	pAGM4723	Decreased susceptibility to TYLCV
Wall-associated kinase BrWAK1 confers resistance to downy mildew in Brassica rapa	Cas9	Xing et al., 2014	Agrobacterium tumefaciens	pCBC – DT1T2	Increased resistance to H. brassicae
Xa7, a new executor R gene that confers durable and broad-spectrum resistance to bacterial blight disease in rice	Cas9	Chen et al., 2021	Agrobacterium tumefaciens	pCAMBIA1300	Increased susceptibility to Xoo
Xa7, a small orphan gene harboring promoter trap for AvrXa7, leads to the durable resistance to Xanthomonas oryzae pv. oryzae	Cas9	Ma et al., 2015 ; Ma e Liu, 2016	Agrobacterium tumefaciens	pYLCRISPR	Increased resistance to Xoo
Xanthomonas oryzae pv. oryzae TALE proteins recruit OsTFIIA gamma 1 tocompensate for the absence of OsTFIIA gamma 5 in bacterial blight in rice	Cas9	Zhou et al., 2014	Agrobacterium tumefaciens	pMD18-T	Increased resistance to BB
XCP1 cleaves pathogenesis-related protein 1 into CAPE9 for systemic immunity in Arabidopsis	Cas9	Wang et al., 2015; Chien et al., 2015	Agrobacterium tumefaciens	pHEE401E	Increased resistance to Pst
YODA kinase controls a novel immune pathway of tomato conferring enhanced disease resistance to the bacterium Pseudomonas syringae	Cas9	Téllez et al., 2020	Agrobacterium tumefaciens	pB7m34GW	Increased resistance to P. syringae
ZmSIZ1a and ZmSIZ1b play an indispensable role in resistance against Fusarium ear rot in maize	Cas9	Wu et al. 2019	Agrobacterium tumefaciens	CPB	Decreased resistance in F. verticillioides double mutants
βC1 protein encoded in geminivirus satellite concertedly targets MKK2 and MPK4 to counter host defense	Cas9	Hu et al., 2019	Agrobacterium tumefaciens	BGK01-NbSIPKK, BGK01-NbMPK4	Increased susceptibility to TYLCCNV

## Sheet: Table S3
Table S3. Assessment of the risk of bias of 296 articles selected for a systematic review on CRISPR/Cas technology used in gene editing in biotic stress tolerance published in the last twelve years.
Article	Q1	Q2	Q3	Q4	Risk of bias	Article	Q1	Q2	Q3	Q4	Risk of bias	Article	Q1	Q2	Q3	Q4	Risk of bias
Gu et al. (2022)					Low (0%)	Liao et al. (2022)					Low (0%)	Li et al. (2019)					Low (0%)
Meng et al. (2020)					Low (0%)	Ma et al. (2018)					Low (0%)	Wang et al. (2024)					Low (0%)
Wang et al. (2021)					Low (0%)	Zhang et al. (2022)					Low (0%)	Liu et al. (2022)					Low (0%)
Yin et al. (2021)					Low (0%)	Li et al. (2022)					Low (0%)	Gao et al. (2020)					Low (0%)
Hu et al. (2024)					Low (0%)	Zhang et al. (2020)					Low (0%)	Yu et al. (2024)					Low (0%)
Xu et al. (2020)					Low (0%)	Castel et al. (2019)					Low (0%)	Hou et al. (2020)					Low (0%)
Xu et al. (2024)					Low (0%)	Li et al. (2021)					Low (0%)	Yang et al. (2020)					Low (0%)
Wang et al. (2020)					Low (0%)	Gao et al. (2024)					Low (0%)	Wang et al. (2022)					Low (0%)
Mizobuchi et al. (2023)					Low (0%)	Zhang et al. (2021)					Low (0%)	Cao et al. (2021)					Low (0%)
Fang et al. (2021)					Low (0%)	Hong et al. (2021)					Low (0%)	Li et al. (2022)					Low (0%)
Wang et al. (2024)					Low (0%)	Jogam et al. (2023)					Low (0%)	Wang et al. (2021)					Low (0%)
Wang et al. (2018)					Low (0%)	Navet et al. (2020)					Low (0%)	Li et al. (2021)					Low (0%)
Prihatna et al. (2018)					Low (0%)	Xu et al. (2019)					Low (0%)	Ma et al. (2021)					Low (0%)
Campo et al. (2021)					Low (0%)	Tao et al. (2021)					Low (0%)	Wang et al. (2023)					Low (0%)
Xie et al. (2019)					Low (0%)	Mubarik et al. (2021)					Low (0%)	Zhu et al. (2023)					Low (0%)
Jeon et al. (2020)					Low (0%)	Peng et al. (2017)					Low (0%)	Vo et al. (2019)					Low (0%)
Huang et al. (2021)					Low (0%)	Pyott et al. (2016)					Low (25%)	Shen et al. (2022)					Low (0%)
Yang et al. (2019)					Low (0%)	Zhou et al. (2022)					Low (0%)	Zafar et al. (2020)					Low (0%)
Wu et al. (2019)					Low (25%)	Tashkandi et al. (2018)					Low (25%)	Wang et al. (2024)					Low (0%)
Chai et al. (2020)					Low (0%)	Pathi et al. (2020)					Low (0%)	Gao et al. (2022)					Low (0%)
Kumar et al. (2021)					Low (0%)	Wang et al. (2016)					Low (0%)	Nekrasov et al. (2017)					Low (0%)
Kim et al. (2022)					Low (0%)	Bui et al. (2023)					Low (0%)	Bi et al. (2018)					Low (0%)
Mishra et al. (2021)					Low (0%)	Li et al. (2022)					Low (0%)	Pompili et al. (2020)					Low (0%)
Liu et al. (2021)					Low (0%)	Khan et al. (2020)					Low (0%)	Hu et al. (2021)					Low (0%)
Yu et al. (2022)					Low (0%)	Kourelis et al. (2020)					Low (0%)	Lu et al. (2018)					Low (0%)
Sun et al. (2021)					Low (0%)	Jiang et al. (2024)					Low (0%)	Desmedt et al. (2022)					Low (25%)
Zhao et al. (2017)					Low (25%)	Chen et al. (2021)					Low (0%)	Filho et al. (2020)					Low (0%)
Li et al. (2021)					Low (0%)	Ji et al. (2021)					Low (0%)	Aman et al. (2018)					Low (25%)
Monino-Lopez et al. (2021)					Low (0%)	Lüdke et al. (2021)					Low (0%)	Zheng et al. (2021)					Low (0%)
Liu et al. (2016)					Low (0%)	Kumar et al. (2018)					Low (25%)	Zeng et al. (2021)					Low (0%)
Guo et al. (2022)					Low (25%)	Zhao et al. (2024)					Low (0%)	Schultink et al. (2017)					Low (0%)
Wang et al. (2022)					Low (0%)	Zhou et al. (2018)					Low (0%)	Zhao et al. (2021)					Low (0%)
Fu et al. (2022)					Low (0%)	Veley et al. (2021)					Low (0%)	Zhai et al. (2019)					Low (0%)
Lin et al. (2022)					Low (0%)	Zhan et al. (2019)					Low (0%)	Hou et al. (2019)					Low (0%)
Shen et al. (2021)					Low (0%)	Zhou et al. (2015)					Low (0%)	Li et al. (2020)					Low (0%)
Zhang et al. (2022)					Low (0%)	Ma et al. (2020)					Low (0%)	Zhou et al. (2021)					Low (0%)
Li et al. (2021)					Low (0%)	Brauer et al. (2020)					Low (0%)	Liu et al. (2022)					Low (0%)
Gao et al. (2018)					Low (0%)	Yoon et al. (2020)					Low (0%)	Zhang et al. (2018)					Low (0%)
Atarashi et al. (2020)					Low (0%)	Arulganesh et al. (2021)					Low (0%)	Zhang et al. (2017)					Low (0%)
Ma et al. (2021)					Low (0%)	Wang et al. (2021)					Low (0%)	He et al. (2023)					Low (0%)
Jia et al. (2022)					Low (0%)	Jia et al. (2016)					Low (0%)	Wu et al. (2022)					Low (0%)
Zhang et al. (2022)					Low (0%)	Li et al. (2022)					Low (0%)	Hu et al. (2024)					Low (0%)
Shi et al. (2021)					Low (0%)	Liu et al. (2020)					Low (0%)	Wu et al. (2021)					Low (0%)
Shi et al. (2022)					Low (0%)	Ma et al. (2021)					Low (0%)	Xu et al. (2021)					Low (0%)
Su et al. (2023)					Low (0%)	Laura et al. (2023)					Low (0%)	Yu et al. (2022)					Low (0%)
Oliva et al. (2019)					Low (0%)	Yu et al. (2021)					Low (0%)	Ntui et al. (2024)					Low (0%)
Gao et al. (2021)					Low (0%)	Huang et al. (2022)					Low (0%)	Huang et al. (2023)					Low (0%)
Zhao et al., 2023					Low (0%)	Zhang et al. (2019)					Low (0%)	Lu et al. (2020)					Low (0%)
Liu et al. (2023)					Low (0%)	Zhang et al. (2022)					Low (0%)	Zhang et al. (2020)					Low (0%)
Wang et al. (2022)					Low (0%)	Huang et al. (2020)					Low (0%)	Lv et al. (2019)					Low (0%)
Qiu et al. (2020)					Low (0%)	Lu et al. (2022)					Low (0%)	Zhou et al. (2022)					Low (0%)
Filho et al. (2021)					Low (0%)	Martel et al. (2020)					Low (0%)	Guang et al. (2024)					Low (0%)
Peng et al. (2022)					Low (0%)	Hanika et al. (2021)					Low (0%)	Mohnike et al. (2021)					Low (0%)
Sun et al. (2024)					Low (0%)	Duy et al. (2021)					Low (0%)	Wang et al. (2019)					Low (0%)
Ichimaru et al. (2022)					Low (0%)	Yang et al. (2023)					Low (0%)	Leibman-Markus et al. (2018)					Low (0%)
Nourozi et al. (2024)					Low (0%)	Dong et al. (2018)					Low (0%)	Cao et al. (2022)					Low (0%)
Tripathi et al. (2019)					Low (0%)	Wang et al. (2017)					Low (0%)	Huang et al. (2019)					Low (0%)
Olivares et al. (2021)					Low (0%)	Yang et al. (2020)					Low (0%)	Zhang et al. (2024)					Low (0%)
Elliott et al. (2024)					Low (0%)	Cao et al. (2021)					Low (0%)	Huang et al. (2021)					Low (0%)
Dutta et al. (2024)					Low (0%)	Zhou et al. (2014)					Moderate (50%)	Hong et al. (2019)					Low (0%)
Wang et al. (2019)					Low (0%)	Nawaz et al. (2020)					Low (0%)	Gu et al. (2023)					Low (0%)
Li et al. (2020)					Low (0%)	Wang et al. (2019)					Low (0%)	Li et al. (2022)					Low (0%)
Wang et al. (2018)					Low (0%)	Qin et al. (2018)					Low (0%)	Kanda et al. (2017)					Low (0%)
Zhang et al. (2024)					Low (0%)	Li et al. (2024)					Low (0%)	Zhao et al. (2018)					Low (0%)
Xiao et al. (2024)					Low (0%)	Thomazella et al. (2021)					Low (0%)	Chu et al. (2022)					Low (0%)
Pramanik et al. (2021)					Low (0%)	Pröbsting et al. (2020)					Low (0%)	Li et al. (2022)					Low (0%)
Sun et al. (2018)					Low (0%)	Ramos et al. (2023)					Low (0%)	Chen et al. (2021)					Low (0%)
Zhang et al. (2020)					Low (0%)	Meng et al. (2022)					Low (0%)	Fan et al. (2017)					Low (0%)
Zhou et al. (2020)					Low (0%)	Yang et al. (2024)					Low (0%)	Wang et al. (2017)					Low (0%)
Hasley et al. (2021)					Low (0%)	Wang et al. (2022)					Low (0%)	Wang et al. (2021)					Low (0%)
Huang et al. (2023)					Low (0%)	Chen et al. (2019)					Low (0%)	Luo et al. (2021)					Low (0%)
Wan et al. (2020)					Low (0%)	Bastet et al. (2019)					Low (0%)	Chen et al. (2024)					Low (0%)
Debbarma et al. (2023)					Low (0%)	Zhu et al. (2023)					Low (0%)	Xiao et al. (2024)					Low (0%)
Zeng et al. (2020)					Low (0%)	Yang et al. (2022)					Low (0%)	Ninh et al. (2021)					Low (0%)
Miyoshi et al. (2024)					Low (0%)	Gou et al. (2022)					Low (0%)	Ai et al. (2023)					Low (0%)
Perk et al. (2023)					Low (0%)	Huang et al. (2018)					Low (0%)	Zhang et al. (2021)					Low (0%)
Liu et al. (2023)					Low (0%)	Roberts et al. (2020)					Low (0%)	Liu et al. (2021)					Low (0%)
Li et al. (2023)					Low (0%)	Xu et al. (2021)					Low (0%)	Zhang et al. (2020)					Low (0%)
Liu et al. (2021)					Low (0%)	Ding et al. (2019)					Low (0%)	Malik et al. (2023)					Low (0%)
Shu et al. (2020)					Low (0%)	Zhou et al. (2024)					Low (0%)	Yao et al. (2019)					Low (0%)
Zhang et al. (2022)					Low (0%)	Zhang et al. (2020)					Low (0%)	Wang et al. (2022)					Low (0%)
Xuebo et al. (2023)					Low (0%)	Nizan et al. (2023)					Low (0%)	Saile et al. (2020)					Low (0%)
Távora et al. (2022)					Low (0%)	Liao et al. (2018)					Low (0%)	Gravot et al. (2024)					Low (0%)
Kim et al. (2019)					Low (0%)	Ijaz et al. (2023)					Low (0%)	Binyameen et al. (2021)					Low (0%)
Santillán Martínez et al. (2020)					Low (0%)	Kim et al. (2020)					Low (0%)	Hou et al. (2024)					Low (0%)
Galli et al. (2022)					Low (0%)	Kieu et al. (2021)					Low (0%)	Baixo et al. (2020)					Low (0%)
García-Murillo et al. (2023)					Low (0%)	Yang et al. (2020)					Low (0%)	Chen et al. (2024)					Low (0%)
Mubarik et al. (2019)					Low (0%)	Liu et al. (2017)					Low (0%)	Ghorbani Faal et al. (2020)					Low (0%)
Zhang et al. (2021)					Low (0%)	Lin et al. (2024)					Low (0%)	Zhang et al. (2023)					Low (0%)
Liu et al. (2024)					Low (0%)	Wu et al. (2022)					Low (0%)	Jiang et al. (2017)					Low (0%)
Dong et al. (2024)					Low (0%)	Zhang et al. (2021)					Low (0%)	Chen et al. (2021)					Low (0%)
Zhao et al. (2023)					Low (0%)	Zhu et al. (2020)					Low (0%)	Wang et al. (2021)					Low (0%)
Jiang et al. (2013)					Moderate (50%)	Atanasov et al. (2018)					Low (0%)	Ma et al. (2018)					Low (0%)
Ortigosa et al. (2019)					Low (0%)	Macovei et al. (2018)					Low (0%)	Chen et al. (2023)					Low (0%)
Chandrasekaran et al. (2016)					Low (0%)	Biswal et al. (2022)					Low (0%)	Téllez et al. (2020)					Low (0%)
Yıldırım et al. (2023)					Low (0%)	Han et al. (2022)					Low (0%)	Liao et al. (2023)					Low (0%)
Zhang et al. (2023)					Low (0%)	Wang et al. (2022)					Low (0%)	Hu et al. (2019)					Low (0%)
Ding et al. (2020)					Low (25%)	Cha et al. (2023)					Low (0%)	Yang et al. (2023)					Low (0%)
Wu et al. (2019)					Low (0%)	Ruan et al. (2019)					Low (0%)
